# Supplementary material for: Bis{2-hydr­oxy-N-[2-(2-pyrid­yl)eth­yl]benzamide}copper(I) tetra­fluoridoborate
Source: Acta Crystallogr Sect E Struct Rep Online. 2010 Jan 16;66(Pt 2):m173. doi: 10.1107/S1600536810001364 (PMC2979673; doi:10.1107/S1600536810001364)
Supplement: Supplementary file 1 [file e-66-0m173-sup1.cif]

##############################################################################
###                                                                        ###
###        Electronic paper (Acta Crystallographica Section E)             ###
###                                                                        ###
##############################################################################
#                                                                            #
# This CIF contains the data in a paper accepted for publication in Acta     #
# Crystallographica Section E. It conforms to the requirements of Notes      #
# for Authors for Section E, and has been peer reviewed under the auspices   #
# of the IUCr Commission on Journals.                                        #
#                                                                            #
# Full details of the Crystallographic Information File format               #
# are given in the paper "The Crystallographic Information File (CIF):       #
# a New Standard Archive File for Crystallography" by S. R. Hall, F. H.      #
# Allen and I. D. Brown [Acta Cryst. (1991), A47, 655-685].                  #
#                                                                            #
# The current version of the core CIF dictionary is obtainable from          #
# ftp://ftp.iucr.org/pub/cif_core.dic. The current version number is 2.4.    #
#                                                                            #
# Software is freely available for graphical display of the structure(s) in  #
# this CIF.  For information consult the CIF home page http://www.iucr.org/  #
# cif/home.html                                                              #
#                                                                            #
# This file may be used for bona fide research purposes within the           #
# scientific community so long as proper attribution is given to the journal # 
# article from which it was obtained.                                        #
#                                                                            #
##############################################################################
                                             
data_I
_audit_creation_method     SHELXL-97
_chemical_name_systematic
;
Bis{2-hydroxy-<i>N</i>-[2-(2-pyridyl)ethyl]benzamide}copper(I)
tetrafluoridoborate
;
_chemical_name_common     ?
_chemical_formula_moiety     'C28 H28 Cu N4 O4 +, B F4 -'
_chemical_formula_sum     'C28 H28 B Cu F4 N4 O4'
_chemical_formula_iupac     '[Cu (C14 H14 N2 O2)2] B F4'
_chemical_formula_weight     634.89
_chemical_melting_point     ?
_symmetry_cell_setting     monoclinic
_symmetry_space_group_name_H-M     'C 2/c'
loop_
    _symmetry_equiv_pos_as_xyz
    'x, y, z'
    '-x, y, -z+1/2'
    'x+1/2, y+1/2, z'
    '-x+1/2, y+1/2, -z+1/2'
    '-x, -y, -z'
    'x, -y, z-1/2'
    '-x+1/2, -y+1/2, -z'
    'x+1/2, -y+1/2, z-1/2'
_cell_length_a     21.943(5)
_cell_length_b     17.586(4)
_cell_length_c     14.607(2)
_cell_angle_alpha     90.00
_cell_angle_beta     107.988(8)
_cell_angle_gamma     90.00
_cell_volume     5361.2(19)
_cell_formula_units_Z     8
_cell_measurement_reflns_used     6701
_cell_measurement_theta_min     2.32
_cell_measurement_theta_max     28.28
_cell_measurement_temperature     100(2)
_exptl_crystal_description     block
_exptl_crystal_colour     colorless
_exptl_crystal_size_max     0.40
_exptl_crystal_size_mid     0.30
_exptl_crystal_size_min     0.12
_exptl_crystal_density_diffrn     1.573
_exptl_crystal_density_meas     ?
_exptl_crystal_density_method     'not measured'
_exptl_crystal_F_000     2608
_exptl_absorpt_coefficient_mu     0.886
_exptl_absorpt_correction_type     multi-scan
_exptl_absorpt_process_details     '(TWINABS; Bruker, 2001)'
_exptl_absorpt_correction_T_min     0.714
_exptl_absorpt_correction_T_max     0.905
_exptl_special_details
;
The selected crystal was twinned by a 2-fold rotation about an axis
perpendicular to c. The
ratio of the twin components was refined to 0.4123(6).
;
_diffrn_ambient_temperature     100(2)
_diffrn_radiation_type     MoK\a
_diffrn_radiation_wavelength     0.71073
_diffrn_radiation_source     'fine-focus sealed tube'
_diffrn_radiation_monochromator     graphite
_diffrn_measurement_device_type     'Bruker APEX CCD'
_diffrn_measurement_method     '\w scans'
_diffrn_detector_area_resol_mean     ?
_diffrn_reflns_number     10344
_diffrn_reflns_av_R_equivalents     0.0000
_diffrn_reflns_av_sigmaI/netI     0.0354
_diffrn_reflns_theta_min     1.51
_diffrn_reflns_theta_max     26.00
_diffrn_reflns_theta_full     26.00
_diffrn_measured_fraction_theta_max     1.000
_diffrn_measured_fraction_theta_full     1.000
_diffrn_reflns_limit_h_min     -27
_diffrn_reflns_limit_h_max     25
_diffrn_reflns_limit_k_min     0
_diffrn_reflns_limit_k_max     21
_diffrn_reflns_limit_l_min     0
_diffrn_reflns_limit_l_max     18
_diffrn_standards_number     0
_diffrn_standards_interval_count     ?
_diffrn_standards_interval_time     ?
_diffrn_standards_decay_%     ?
_refine_special_details
;
Restraints on the N---H and O---H distances were required.
;
_reflns_number_total     10344
_reflns_number_gt     8548
_reflns_threshold_expression     I>2\s(I)
_refine_ls_structure_factor_coef     Fsqd
_refine_ls_matrix_type     full
_refine_ls_R_factor_all     0.0424
_refine_ls_R_factor_gt     0.0344
_refine_ls_wR_factor_gt     0.0932
_refine_ls_wR_factor_ref     0.0959
_refine_ls_goodness_of_fit_ref     1.001
_refine_ls_restrained_S_all     1.286
_refine_ls_number_reflns     10344
_refine_ls_number_parameters     393
_refine_ls_number_restraints     4
_refine_ls_hydrogen_treatment     mixed
_refine_ls_weighting_scheme     calc
_refine_ls_weighting_details
                 'calc w=1/[\s^2^(Fo^2^)+(0.0580P)^2^] where P=(Fo^2^+2Fc^2^)/3'
_atom_sites_solution_hydrogens     geom
_atom_sites_solution_primary     direct
_atom_sites_solution_secondary     difmap
_refine_ls_shift/su_max     0.000
_refine_ls_shift/su_mean     0.000
_refine_diff_density_max     0.541
_refine_diff_density_min     -0.385
_refine_ls_extinction_method     none
_refine_ls_extinction_coef     ?
loop_
    _atom_type_symbol
    _atom_type_description
    _atom_type_scat_dispersion_real
    _atom_type_scat_dispersion_imag
    _atom_type_scat_source
    'C' 'C' 0.0033 0.0016
                         'International Tables Vol C Tables 4.2.6.8 and 6.1.1.4'
    'H' 'H' 0.0000 0.0000
                         'International Tables Vol C Tables 4.2.6.8 and 6.1.1.4'
    'B' 'B' 0.0013 0.0007
                         'International Tables Vol C Tables 4.2.6.8 and 6.1.1.4'
    'N' 'N' 0.0061 0.0033
                         'International Tables Vol C Tables 4.2.6.8 and 6.1.1.4'
    'O' 'O' 0.0106 0.0060
                         'International Tables Vol C Tables 4.2.6.8 and 6.1.1.4'
    'F' 'F' 0.0171 0.0103
                         'International Tables Vol C Tables 4.2.6.8 and 6.1.1.4'
    'Cu' 'Cu' 0.3201 1.2651
                         'International Tables Vol C Tables 4.2.6.8 and 6.1.1.4'
_computing_data_collection     'SMART (Bruker, 2007)'
_computing_cell_refinement     'SAINT (Bruker, 2007)'
_computing_data_reduction     'SAINT (Bruker, 2007)'
_computing_structure_solution     'SHELXTL (Sheldrick, 2008)'
_computing_structure_refinement     'SHELXTL (Sheldrick, 2008)'
_computing_molecular_graphics     'SHELXTL (Sheldrick, 2008)'
_computing_publication_material     'SHELXTL (Sheldrick, 2008'
loop_
    _atom_site_type_symbol
    _atom_site_label
    _atom_site_fract_x
    _atom_site_fract_y
    _atom_site_fract_z
    _atom_site_U_iso_or_equiv
    _atom_site_adp_type
    _atom_site_calc_flag
    _atom_site_refinement_flags
    _atom_site_occupancy
    _atom_site_disorder_assembly
    _atom_site_disorder_group
    Cu Cu1A 0.0000 0.030574(19) 0.7500 0.01887(10) Uani d S 1 . .
    N N1A 0.09032(7) 0.02912(8) 0.79796(11) 0.0148(3) Uani d . 1 . .
    C C2A 0.12104(9) 0.08497(11) 0.85712(14) 0.0184(4) Uani d . 1 . .
    H H2A 0.0974 0.1287 0.8637 0.022 Uiso calc R 1 . .
    C C3A 0.18505(9) 0.08182(12) 0.90856(14) 0.0214(5) Uani d . 1 . .
    H H3A 0.2051 0.1224 0.9498 0.026 Uiso calc R 1 . .
    C C4A 0.21963(10) 0.01848(12) 0.89906(14) 0.0220(5) Uani d . 1 . .
    H H4A 0.2638 0.0143 0.9344 0.026 Uiso calc R 1 . .
    C C5A 0.18878(9) -0.03911(11) 0.83694(14) 0.0188(4) Uani d . 1 . .
    H H5A 0.2120 -0.0828 0.8287 0.023 Uiso calc R 1 . .
    C C6A 0.12434(9) -0.03273(11) 0.78714(13) 0.0155(4) Uani d . 1 . .
    C C7A 0.08947(9) -0.09154(11) 0.71586(13) 0.0181(4) Uani d . 1 . .
    H H7A1 0.0476 -0.1025 0.7253 0.022 Uiso calc R 1 . .
    H H7A2 0.1147 -0.1392 0.7265 0.022 Uiso calc R 1 . .
    C C8A 0.07893(10) -0.06360(12) 0.61306(14) 0.0223(5) Uani d . 1 . .
    H H8A1 0.0594 -0.0123 0.6060 0.027 Uiso calc R 1 . .
    H H8A2 0.1210 -0.0591 0.6017 0.027 Uiso calc R 1 . .
    N N9A 0.03805(8) -0.11339(10) 0.54052(13) 0.0205(4) Uani d D 1 . .
    H H9A 0.0537(11) -0.1414(13) 0.5197(16) 0.025 Uiso d . 1 . .
    C C10A -0.02547(10) -0.11003(11) 0.51659(14) 0.0185(4) Uani d . 1 . .
    O O11A -0.05148(7) -0.06621(8) 0.56110(10) 0.0255(3) Uani d . 1 . .
    C C12A -0.06483(9) -0.15652(11) 0.43500(14) 0.0176(4) Uani d . 1 . .
    C C13A -0.03803(10) -0.20269(11) 0.37943(14) 0.0201(4) Uani d . 1 . .
    H H13A 0.0072 -0.2050 0.3944 0.024 Uiso calc R 1 . .
    C C14A -0.07586(10) -0.24480(12) 0.30352(14) 0.0217(5) Uani d . 1 . .
    H H14A -0.0567 -0.2753 0.2662 0.026 Uiso calc R 1 . .
    C C15A -0.14213(10) -0.24242(12) 0.28176(15) 0.0255(5) Uani d . 1 . .
    H H15A -0.1683 -0.2718 0.2299 0.031 Uiso calc R 1 . .
    C C16A -0.16987(10) -0.19767(12) 0.33520(15) 0.0257(5) Uani d . 1 . .
    H H16A -0.2152 -0.1961 0.3198 0.031 Uiso calc R 1 . .
    C C17A -0.13206(10) -0.15475(11) 0.41143(14) 0.0217(5) Uani d . 1 . .
    O O18A -0.16259(7) -0.11138(9) 0.46038(11) 0.0311(4) Uani d D 1 . .
    H H18A -0.1339(9) -0.0881(13) 0.5010(15) 0.047 Uiso d D 1 . .
    Cu Cu1B 0.5000 0.010247(19) 0.7500 0.02082(11) Uani d S 1 . .
    N N1B 0.40965(8) 0.00810(9) 0.71312(11) 0.0159(3) Uani d . 1 . .
    C C2B 0.37826(10) 0.06141(12) 0.74773(14) 0.0216(5) Uani d . 1 . .
    H H2B 0.4020 0.1032 0.7823 0.026 Uiso calc R 1 . .
    C C3B 0.31395(10) 0.05821(12) 0.73547(15) 0.0259(5) Uani d . 1 . .
    H H3B 0.2937 0.0967 0.7614 0.031 Uiso calc R 1 . .
    C C4B 0.27912(10) -0.00173(13) 0.68487(15) 0.0270(5) Uani d . 1 . .
    H H4B 0.2343 -0.0050 0.6744 0.032 Uiso calc R 1 . .
    C C5B 0.31055(9) -0.05727(12) 0.64944(14) 0.0223(5) Uani d . 1 . .
    H H5B 0.2873 -0.0994 0.6151 0.027 Uiso calc R 1 . .
    C C6B 0.37568(9) -0.05145(11) 0.66406(13) 0.0167(4) Uani d . 1 . .
    C C7B 0.41130(9) -0.10775(11) 0.62256(14) 0.0184(4) Uani d . 1 . .
    H H7B1 0.3877 -0.1566 0.6103 0.022 Uiso calc R 1 . .
    H H7B2 0.4542 -0.1172 0.6691 0.022 Uiso calc R 1 . .
    C C8B 0.41838(10) -0.07684(11) 0.52831(14) 0.0206(5) Uani d . 1 . .
    H H8B1 0.3757 -0.0758 0.4790 0.025 Uiso calc R 1 . .
    H H8B2 0.4343 -0.0239 0.5387 0.025 Uiso calc R 1 . .
    N N9B 0.46169(8) -0.12145(9) 0.49240(12) 0.0193(4) Uani d D 1 . .
    H H9B 0.4468(10) -0.1543(10) 0.4524(12) 0.023 Uiso d D 1 . .
    C C10B 0.52477(9) -0.11100(10) 0.52525(14) 0.0175(4) Uani d . 1 . .
    O O11B 0.54836(7) -0.06623(8) 0.59362(10) 0.0230(3) Uani d . 1 . .
    C C12B 0.56650(9) -0.15131(10) 0.47788(14) 0.0174(4) Uani d . 1 . .
    C C13B 0.54194(10) -0.19890(11) 0.39787(14) 0.0198(4) Uani d . 1 . .
    H H13B 0.4970 -0.2065 0.3730 0.024 Uiso calc R 1 . .
    C C14B 0.58145(11) -0.23465(11) 0.35483(15) 0.0233(5) Uani d . 1 . .
    H H14B 0.5639 -0.2666 0.3007 0.028 Uiso calc R 1 . .
    C C15B 0.64757(11) -0.22376(12) 0.39108(16) 0.0259(5) Uani d . 1 . .
    H H15B 0.6751 -0.2488 0.3617 0.031 Uiso calc R 1 . .
    C C16B 0.67318(10) -0.17715(12) 0.46890(15) 0.0253(5) Uani d . 1 . .
    H H16B 0.7182 -0.1695 0.4926 0.030 Uiso calc R 1 . .
    C C17B 0.63318(10) -0.14095(11) 0.51318(14) 0.0206(4) Uani d . 1 . .
    O O18B 0.66125(7) -0.09581(9) 0.58966(11) 0.0270(3) Uani d D 1 . .
    H H18B 0.6323(8) -0.0777(13) 0.6054(16) 0.032 Uiso d D 1 . .
    B B1 0.16533(11) 0.24811(14) 0.09405(19) 0.0238(5) Uani d . 1 . .
    F F1 0.12698(6) 0.22361(6) 0.00247(9) 0.0272(3) Uani d . 1 . .
    F F2 0.12345(6) 0.27278(6) 0.14410(8) 0.0265(3) Uani d . 1 . .
    F F3 0.20174(6) 0.18853(8) 0.14239(10) 0.0391(3) Uani d . 1 . .
    F F4 0.20245(6) 0.30833(8) 0.08330(10) 0.0416(4) Uani d . 1 . .
loop_
    _atom_site_aniso_label
    _atom_site_aniso_U_11
    _atom_site_aniso_U_22
    _atom_site_aniso_U_33
    _atom_site_aniso_U_12
    _atom_site_aniso_U_13
    _atom_site_aniso_U_23
    Cu1A 0.01145(18) 0.01777(19) 0.0243(2) 0.000 0.00099(14) 0.000
    N1A 0.0137(8) 0.0140(8) 0.0160(9) -0.0013(6) 0.0036(7) 0.0018(7)
    C2A 0.0203(10) 0.0181(10) 0.0186(11) -0.0015(8) 0.0087(8) -0.0006(8)
    C3A 0.0189(11) 0.0256(11) 0.0194(11) -0.0056(9) 0.0056(9) -0.0044(9)
    C4A 0.0132(11) 0.0309(12) 0.0207(11) -0.0022(9) 0.0036(8) -0.0005(9)
    C5A 0.0171(10) 0.0219(10) 0.0188(11) 0.0023(8) 0.0077(9) 0.0012(8)
    C6A 0.0184(10) 0.0159(10) 0.0133(10) -0.0004(8) 0.0067(8) 0.0031(8)
    C7A 0.0189(10) 0.0163(10) 0.0191(11) -0.0016(8) 0.0058(8) -0.0007(8)
    C8A 0.0278(12) 0.0209(11) 0.0172(11) -0.0062(9) 0.0054(9) -0.0016(8)
    N9A 0.0240(10) 0.0188(9) 0.0187(9) -0.0008(7) 0.0066(8) -0.0055(7)
    C10A 0.0257(11) 0.0134(10) 0.0157(10) 0.0025(8) 0.0054(8) 0.0041(8)
    O11A 0.0313(9) 0.0235(8) 0.0213(8) 0.0071(7) 0.0073(7) -0.0050(6)
    C12A 0.0225(11) 0.0154(10) 0.0149(10) 0.0015(8) 0.0059(8) 0.0015(8)
    C13A 0.0203(11) 0.0201(10) 0.0201(11) -0.0011(8) 0.0065(9) 0.0000(9)
    C14A 0.0260(12) 0.0208(11) 0.0182(11) -0.0001(9) 0.0068(9) -0.0043(9)
    C15A 0.0274(13) 0.0240(11) 0.0215(12) -0.0047(9) 0.0022(9) -0.0015(9)
    C16A 0.0181(11) 0.0301(12) 0.0265(12) 0.0009(9) 0.0034(9) 0.0032(10)
    C17A 0.0248(11) 0.0219(11) 0.0192(11) 0.0052(9) 0.0079(9) 0.0039(9)
    O18A 0.0249(9) 0.0375(10) 0.0304(9) 0.0099(7) 0.0080(7) -0.0067(7)
    Cu1B 0.01183(19) 0.02000(19) 0.0276(2) 0.000 0.00163(15) 0.000
    N1B 0.0136(9) 0.0171(8) 0.0158(8) 0.0025(6) 0.0027(7) 0.0025(7)
    C2B 0.0251(12) 0.0208(11) 0.0165(11) 0.0045(9) 0.0030(9) 0.0015(9)
    C3B 0.0268(12) 0.0306(12) 0.0226(12) 0.0121(10) 0.0109(10) 0.0049(10)
    C4B 0.0156(12) 0.0419(14) 0.0249(12) 0.0038(9) 0.0086(9) 0.0100(11)
    C5B 0.0182(11) 0.0272(11) 0.0194(11) -0.0043(9) 0.0027(9) 0.0051(9)
    C6B 0.0188(10) 0.0182(10) 0.0125(10) 0.0000(8) 0.0038(8) 0.0050(8)
    C7B 0.0201(11) 0.0167(10) 0.0185(11) -0.0011(8) 0.0058(8) 0.0015(8)
    C8B 0.0244(11) 0.0194(10) 0.0199(11) 0.0057(9) 0.0097(9) 0.0024(8)
    N9B 0.0221(9) 0.0173(9) 0.0190(9) 0.0003(7) 0.0073(7) -0.0035(7)
    C10B 0.0238(11) 0.0129(9) 0.0163(10) -0.0031(8) 0.0069(8) 0.0035(8)
    O11B 0.0286(8) 0.0196(7) 0.0223(8) -0.0059(6) 0.0101(6) -0.0058(6)
    C12B 0.0207(11) 0.0150(10) 0.0176(10) -0.0002(8) 0.0078(8) 0.0027(8)
    C13B 0.0185(10) 0.0199(11) 0.0203(11) -0.0004(8) 0.0049(9) 0.0009(9)
    C14B 0.0279(12) 0.0228(11) 0.0192(11) 0.0012(9) 0.0072(9) -0.0025(9)
    C15B 0.0276(12) 0.0292(12) 0.0249(12) 0.0076(9) 0.0141(10) 0.0046(9)
    C16B 0.0188(11) 0.0303(12) 0.0266(12) 0.0000(9) 0.0066(9) 0.0061(10)
    C17B 0.0246(11) 0.0199(10) 0.0167(10) -0.0035(9) 0.0055(9) 0.0026(8)
    O18B 0.0227(8) 0.0306(9) 0.0264(8) -0.0066(7) 0.0059(7) -0.0073(7)
    B1 0.0174(12) 0.0237(12) 0.0298(14) -0.0005(10) 0.0064(10) -0.0023(11)
    F1 0.0297(7) 0.0263(7) 0.0266(7) -0.0038(5) 0.0101(6) -0.0054(5)
    F2 0.0290(7) 0.0260(7) 0.0259(7) 0.0064(5) 0.0106(6) -0.0002(5)
    F3 0.0264(7) 0.0396(8) 0.0484(9) 0.0149(6) 0.0074(6) 0.0076(7)
    F4 0.0320(8) 0.0387(8) 0.0550(9) -0.0173(6) 0.0147(7) -0.0033(7)
_geom_special_details
;
All e.s.d.'s (except the e.s.d. in the dihedral angle between two l.s. planes)
are estimated using the full covariance matrix. The cell e.s.d.'s are taken
into account individually in the estimation of e.s.d.'s in distances, angles
and torsion angles; correlations between e.s.d.'s in cell parameters are only
used when they are defined by crystal symmetry. An approximate (isotropic)
treatment of cell e.s.d.'s is used for estimating e.s.d.'s involving l.s.
planes.
;
loop_
    _geom_bond_atom_site_label_1
    _geom_bond_atom_site_label_2
    _geom_bond_site_symmetry_2
    _geom_bond_distance
    _geom_bond_publ_flag
    Cu1A N1A . 1.8872(16) y
    Cu1A N1A 2_556 1.8872(16) ?
    N1A C2A . 1.344(2) ?
    N1A C6A . 1.356(2) ?
    C2A C3A . 1.374(3) ?
    C2A H2A . 0.9500 ?
    C3A C4A . 1.379(3) ?
    C3A H3A . 0.9500 ?
    C4A C5A . 1.389(3) ?
    C4A H4A . 0.9500 ?
    C5A C6A . 1.381(3) ?
    C5A H5A . 0.9500 ?
    C6A C7A . 1.499(3) ?
    C7A C8A . 1.528(3) ?
    C7A H7A1 . 0.9900 ?
    C7A H7A2 . 0.9900 ?
    C8A N9A . 1.452(2) ?
    C8A H8A1 . 0.9900 ?
    C8A H8A2 . 0.9900 ?
    N9A C10A . 1.330(3) ?
    N9A H9A . 0.72(2) ?
    C10A O11A . 1.254(2) ?
    C10A C12A . 1.483(3) ?
    C12A C13A . 1.399(3) ?
    C12A C17A . 1.408(3) ?
    C13A C14A . 1.378(3) ?
    C13A H13A . 0.9500 ?
    C14A C15A . 1.390(3) ?
    C14A H14A . 0.9500 ?
    C15A C16A . 1.376(3) ?
    C15A H15A . 0.9500 ?
    C16A C17A . 1.388(3) ?
    C16A H16A . 0.9500 ?
    C17A O18A . 1.356(2) ?
    O18A H18A . 0.829(12) ?
    Cu1B N1B . 1.8874(17) y
    Cu1B N1B 2_656 1.8874(17) ?
    N1B C2B . 1.350(2) ?
    N1B C6B . 1.355(2) ?
    C2B C3B . 1.368(3) ?
    C2B H2B . 0.9500 ?
    C3B C4B . 1.376(3) ?
    C3B H3B . 0.9500 ?
    C4B C5B . 1.385(3) ?
    C4B H4B . 0.9500 ?
    C5B C6B . 1.382(3) ?
    C5B H5B . 0.9500 ?
    C6B C7B . 1.500(3) ?
    C7B C8B . 1.532(3) ?
    C7B H7B1 . 0.9900 ?
    C7B H7B2 . 0.9900 ?
    C8B N9B . 1.450(2) ?
    C8B H8B1 . 0.9900 ?
    C8B H8B2 . 0.9900 ?
    N9B C10B . 1.330(3) ?
    N9B H9B . 0.815(11) ?
    C10B O11B . 1.251(2) ?
    C10B C12B . 1.487(3) ?
    C12B C13B . 1.403(3) ?
    C12B C17B . 1.405(3) ?
    C13B C14B . 1.371(3) ?
    C13B H13B . 0.9500 ?
    C14B C15B . 1.396(3) ?
    C14B H14B . 0.9500 ?
    C15B C16B . 1.373(3) ?
    C15B H15B . 0.9500 ?
    C16B C17B . 1.395(3) ?
    C16B H16B . 0.9500 ?
    C17B O18B . 1.354(2) ?
    O18B H18B . 0.805(11) ?
    B1 F3 . 1.373(3) ?
    B1 F4 . 1.374(3) ?
    B1 F2 . 1.408(3) ?
    B1 F1 . 1.410(3) ?
loop_
    _geom_angle_atom_site_label_1
    _geom_angle_atom_site_label_2
    _geom_angle_atom_site_label_3
    _geom_angle_site_symmetry_1
    _geom_angle_site_symmetry_3
    _geom_angle
    _geom_angle_publ_flag
    N1A Cu1A N1A . 2_556 178.45(9) y
    C2A N1A C6A . . 118.45(17) ?
    C2A N1A Cu1A . . 119.31(13) ?
    C6A N1A Cu1A . . 121.37(13) ?
    N1A C2A C3A . . 123.17(18) ?
    N1A C2A H2A . . 118.4 ?
    C3A C2A H2A . . 118.4 ?
    C2A C3A C4A . . 118.61(19) ?
    C2A C3A H3A . . 120.7 ?
    C4A C3A H3A . . 120.7 ?
    C3A C4A C5A . . 118.86(19) ?
    C3A C4A H4A . . 120.6 ?
    C5A C4A H4A . . 120.6 ?
    C6A C5A C4A . . 119.89(19) ?
    C6A C5A H5A . . 120.1 ?
    C4A C5A H5A . . 120.1 ?
    N1A C6A C5A . . 121.00(18) ?
    N1A C6A C7A . . 116.95(17) ?
    C5A C6A C7A . . 122.00(17) ?
    C6A C7A C8A . . 110.51(16) ?
    C6A C7A H7A1 . . 109.5 ?
    C8A C7A H7A1 . . 109.5 ?
    C6A C7A H7A2 . . 109.5 ?
    C8A C7A H7A2 . . 109.5 ?
    H7A1 C7A H7A2 . . 108.1 ?
    N9A C8A C7A . . 113.27(17) ?
    N9A C8A H8A1 . . 108.9 ?
    C7A C8A H8A1 . . 108.9 ?
    N9A C8A H8A2 . . 108.9 ?
    C7A C8A H8A2 . . 108.9 ?
    H8A1 C8A H8A2 . . 107.7 ?
    C10A N9A C8A . . 121.77(18) ?
    C10A N9A H9A . . 121.2(19) ?
    C8A N9A H9A . . 117.0(19) ?
    O11A C10A N9A . . 119.95(18) ?
    O11A C10A C12A . . 120.69(18) ?
    N9A C10A C12A . . 119.33(18) ?
    C13A C12A C17A . . 117.85(18) ?
    C13A C12A C10A . . 122.77(18) ?
    C17A C12A C10A . . 119.37(17) ?
    C14A C13A C12A . . 121.46(19) ?
    C14A C13A H13A . . 119.3 ?
    C12A C13A H13A . . 119.3 ?
    C13A C14A C15A . . 119.71(19) ?
    C13A C14A H14A . . 120.1 ?
    C15A C14A H14A . . 120.1 ?
    C16A C15A C14A . . 120.2(2) ?
    C16A C15A H15A . . 119.9 ?
    C14A C15A H15A . . 119.9 ?
    C15A C16A C17A . . 120.4(2) ?
    C15A C16A H16A . . 119.8 ?
    C17A C16A H16A . . 119.8 ?
    O18A C17A C16A . . 117.29(19) ?
    O18A C17A C12A . . 122.33(18) ?
    C16A C17A C12A . . 120.38(19) ?
    C17A O18A H18A . . 105.4(18) ?
    N1B Cu1B N1B . 2_656 177.71(9) y
    C2B N1B C6B . . 118.27(17) ?
    C2B N1B Cu1B . . 119.44(14) ?
    C6B N1B Cu1B . . 121.61(13) ?
    N1B C2B C3B . . 123.2(2) ?
    N1B C2B H2B . . 118.4 ?
    C3B C2B H2B . . 118.4 ?
    C2B C3B C4B . . 118.8(2) ?
    C2B C3B H3B . . 120.6 ?
    C4B C3B H3B . . 120.6 ?
    C3B C4B C5B . . 118.9(2) ?
    C3B C4B H4B . . 120.6 ?
    C5B C4B H4B . . 120.6 ?
    C6B C5B C4B . . 120.0(2) ?
    C6B C5B H5B . . 120.0 ?
    C4B C5B H5B . . 120.0 ?
    N1B C6B C5B . . 120.84(18) ?
    N1B C6B C7B . . 116.97(17) ?
    C5B C6B C7B . . 122.11(18) ?
    C6B C7B C8B . . 109.81(16) ?
    C6B C7B H7B1 . . 109.7 ?
    C8B C7B H7B1 . . 109.7 ?
    C6B C7B H7B2 . . 109.7 ?
    C8B C7B H7B2 . . 109.7 ?
    H7B1 C7B H7B2 . . 108.2 ?
    N9B C8B C7B . . 113.13(16) ?
    N9B C8B H8B1 . . 109.0 ?
    C7B C8B H8B1 . . 109.0 ?
    N9B C8B H8B2 . . 109.0 ?
    C7B C8B H8B2 . . 109.0 ?
    H8B1 C8B H8B2 . . 107.8 ?
    C10B N9B C8B . . 121.34(17) ?
    C10B N9B H9B . . 119.9(15) ?
    C8B N9B H9B . . 118.7(15) ?
    O11B C10B N9B . . 120.18(19) ?
    O11B C10B C12B . . 120.59(18) ?
    N9B C10B C12B . . 119.21(17) ?
    C13B C12B C17B . . 118.15(18) ?
    C13B C12B C10B . . 122.59(18) ?
    C17B C12B C10B . . 119.25(18) ?
    C14B C13B C12B . . 121.41(19) ?
    C14B C13B H13B . . 119.3 ?
    C12B C13B H13B . . 119.3 ?
    C13B C14B C15B . . 119.59(19) ?
    C13B C14B H14B . . 120.2 ?
    C15B C14B H14B . . 120.2 ?
    C16B C15B C14B . . 120.5(2) ?
    C16B C15B H15B . . 119.7 ?
    C14B C15B H15B . . 119.7 ?
    C15B C16B C17B . . 120.1(2) ?
    C15B C16B H16B . . 120.0 ?
    C17B C16B H16B . . 120.0 ?
    O18B C17B C16B . . 117.34(18) ?
    O18B C17B C12B . . 122.40(18) ?
    C16B C17B C12B . . 120.26(19) ?
    C17B O18B H18B . . 105.6(17) ?
    F3 B1 F4 . . 112.05(19) ?
    F3 B1 F2 . . 109.72(19) ?
    F4 B1 F2 . . 109.07(18) ?
    F3 B1 F1 . . 109.67(19) ?
    F4 B1 F1 . . 109.17(19) ?
    F2 B1 F1 . . 107.02(17) ?
loop_
    _geom_torsion_atom_site_label_1
    _geom_torsion_atom_site_label_2
    _geom_torsion_atom_site_label_3
    _geom_torsion_atom_site_label_4
    _geom_torsion_site_symmetry_1
    _geom_torsion_site_symmetry_2
    _geom_torsion_site_symmetry_3
    _geom_torsion_site_symmetry_4
    _geom_torsion
    _geom_torsion_publ_flag
    C6A N1A C2A C3A . . . . -1.2(3) ?
    Cu1A N1A C2A C3A . . . . 168.21(15) ?
    N1A C2A C3A C4A . . . . 0.1(3) ?
    C2A C3A C4A C5A . . . . 0.9(3) ?
    C3A C4A C5A C6A . . . . -1.0(3) ?
    C2A N1A C6A C5A . . . . 1.2(3) ?
    Cu1A N1A C6A C5A . . . . -168.01(14) ?
    C2A N1A C6A C7A . . . . -176.21(17) ?
    Cu1A N1A C6A C7A . . . . 14.6(2) ?
    C4A C5A C6A N1A . . . . -0.1(3) ?
    C4A C5A C6A C7A . . . . 177.15(18) ?
    N1A C6A C7A C8A . . . . 74.4(2) ?
    C5A C6A C7A C8A . . . . -102.9(2) ?
    C6A C7A C8A N9A . . . . -172.26(17) ?
    C7A C8A N9A C10A . . . . 82.1(2) ?
    C8A N9A C10A O11A . . . . -4.3(3) ?
    C8A N9A C10A C12A . . . . 173.60(17) ?
    O11A C10A C12A C13A . . . . 175.99(18) ?
    N9A C10A C12A C13A . . . . -1.9(3) ?
    O11A C10A C12A C17A . . . . -4.0(3) ?
    N9A C10A C12A C17A . . . . 178.11(18) ?
    C17A C12A C13A C14A . . . . 0.5(3) ?
    C10A C12A C13A C14A . . . . -179.47(19) ?
    C12A C13A C14A C15A . . . . -0.7(3) ?
    C13A C14A C15A C16A . . . . 0.6(3) ?
    C14A C15A C16A C17A . . . . -0.2(3) ?
    C15A C16A C17A O18A . . . . 179.36(19) ?
    C15A C16A C17A C12A . . . . 0.0(3) ?
    C13A C12A C17A O18A . . . . -179.44(18) ?
    C10A C12A C17A O18A . . . . 0.5(3) ?
    C13A C12A C17A C16A . . . . -0.1(3) ?
    C10A C12A C17A C16A . . . . 179.85(18) ?
    C6B N1B C2B C3B . . . . -0.1(3) ?
    Cu1B N1B C2B C3B . . . . -170.83(15) ?
    N1B C2B C3B C4B . . . . -0.5(3) ?
    C2B C3B C4B C5B . . . . 1.0(3) ?
    C3B C4B C5B C6B . . . . -0.8(3) ?
    C2B N1B C6B C5B . . . . 0.3(3) ?
    Cu1B N1B C6B C5B . . . . 170.80(14) ?
    C2B N1B C6B C7B . . . . 177.21(16) ?
    Cu1B N1B C6B C7B . . . . -12.3(2) ?
    C4B C5B C6B N1B . . . . 0.2(3) ?
    C4B C5B C6B C7B . . . . -176.57(18) ?
    N1B C6B C7B C8B . . . . -80.1(2) ?
    C5B C6B C7B C8B . . . . 96.8(2) ?
    C6B C7B C8B N9B . . . . 169.84(16) ?
    C7B C8B N9B C10B . . . . -82.9(2) ?
    C8B N9B C10B O11B . . . . 5.6(3) ?
    C8B N9B C10B C12B . . . . -172.57(16) ?
    O11B C10B C12B C13B . . . . -176.59(18) ?
    N9B C10B C12B C13B . . . . 1.6(3) ?
    O11B C10B C12B C17B . . . . 2.5(3) ?
    N9B C10B C12B C17B . . . . -179.32(18) ?
    C17B C12B C13B C14B . . . . 0.1(3) ?
    C10B C12B C13B C14B . . . . 179.18(18) ?
    C12B C13B C14B C15B . . . . 0.0(3) ?
    C13B C14B C15B C16B . . . . -0.5(3) ?
    C14B C15B C16B C17B . . . . 0.8(3) ?
    C15B C16B C17B O18B . . . . 179.90(18) ?
    C15B C16B C17B C12B . . . . -0.7(3) ?
    C13B C12B C17B O18B . . . . 179.63(18) ?
    C10B C12B C17B O18B . . . . 0.5(3) ?
    C13B C12B C17B C16B . . . . 0.2(3) ?
    C10B C12B C17B C16B . . . . -178.91(18) ?
loop_
    _geom_hbond_atom_site_label_D
    _geom_hbond_atom_site_label_H
    _geom_hbond_atom_site_label_A
    _geom_hbond_site_symmetry_A
    _geom_hbond_distance_DH
    _geom_hbond_distance_HA
    _geom_hbond_distance_DA
    _geom_hbond_angle_DHA
    N9A H9A F1 6_556 0.72(2) 2.23(2) 2.923(2) 161(2)
    O18A H18A O11A . 0.829(12) 1.791(16) 2.554(2) 152(3)
    N9B H9B F2 4_545 0.815(11) 2.160(13) 2.937(2) 159(2)
    O18B H18B O11B . 0.805(11) 1.807(15) 2.549(2) 153(2)
data_global
_journal_date_recd_electronic     2010-01-06
_journal_date_accepted     2010-01-11
_journal_name_full     'Acta Crystallographica, Section E'
_journal_year     2010
_journal_volume     66
_journal_issue      2
_journal_page_first     m173
_journal_page_last     m173
_journal_paper_category     QM
_journal_coeditor_code     BT5166
_publ_contact_author_name     'Prof. Robert P. Houser'
_publ_contact_author_address
;
   Department of Chemistry and Biochemistry
   University of Oklahoma
   Norman, OK  73019-3051  USA
;
_publ_contact_author_email     houser@ou.edu
_publ_contact_author_fax     0E*****
_publ_contact_author_phone     0E*****
_publ_section_title
;
Bis{2-hydroxy-<i>N</i>-[2-(2-pyridyl)ethyl]benzamide}copper(I)
tetrafluoridoborate
;
loop_
    _publ_author_name
    _publ_author_footnote
    _publ_author_address
    'Wang, Zhaodong' .
;
Department of Chemistry and Biochemistry
University of Oklahoma
Norman, OK 73019-3051
USA
;
    'Powell, Douglas R.' .
;
Department of Chemistry and Biochemistry
University of Oklahoma
Norman, OK 73019-3051
USA
;
    'Houser*, Robert P.' .
;
Department of Chemistry and Biochemistry
University of Oklahoma
Norman, OK 73019-3051
USA
;
