# Supplementary material for: Bis{2-hydr­oxy-N-[2-(2-pyrid­yl)eth­yl]benzamide}copper(I) tetra­fluoridoborate
Source: Acta Crystallogr Sect E Struct Rep Online. 2010 Jan 16;66(Pt 2):m173. doi: 10.1107/S1600536810001364 (PMC2979673; doi:10.1107/S1600536810001364)
Supplement: Supplementary file 2 [file e-66-0m173-Isup2.hkl]

# 
# h,k,l, Fc-squared, Fo-squared, sigma(Fo-squared) and status flag 
# 
data_I
_shelx_title ' 06240 in C2/c' 
_shelx_refln_list_code          4 
_shelx_F_calc_maximum      471.36 
_exptl_crystal_F_000      2608.00 
_reflns_d_resolution_high  0.8107 
 
loop_ 
 _symmetry_equiv_pos_as_xyz 
 'x, y, z' 
 '-x, y, -z+1/2' 
 'x+1/2, y+1/2, z' 
 '-x+1/2, y+1/2, -z+1/2' 
 '-x, -y, -z' 
 'x, -y, z-1/2' 
 '-x+1/2, -y+1/2, -z' 
 'x+1/2, -y+1/2, z-1/2' 
 
_cell_length_a    21.9430 
_cell_length_b    17.5860 
_cell_length_c    14.6070 
_cell_angle_alpha  90.000 
_cell_angle_beta  107.988 
_cell_angle_gamma  90.000 
 
_shelx_F_squared_multiplier     1.000 
 
loop_ 
 _refln_index_h 
 _refln_index_k 
 _refln_index_l 
 _refln_F_squared_calc 
 _refln_F_squared_meas 
 _refln_F_squared_sigma 
 _refln_observed_status 
   2   0   0   132202.27   117603.34    554.02 o 
   4   0   0    49218.92    48841.69    240.81 o 
   6   0   0    43267.36    40403.09    249.51 o 
   8   0   0     1127.04     2434.43     70.80 o 
  10   0   0    20969.22    18572.25    213.08 o 
  12   0   0      140.01      385.84     40.33 o 
  14   0   0    15671.20    15172.53    227.98 o 
  16   0   0    17023.41    15965.06    359.04 o 
  18   0   0     2255.06     2594.82    161.30 o 
  20   0   0      314.00      752.44    104.02 o 
  22   0   0    16562.91    15755.64    432.13 o 
  24   0   0    29260.58    29110.54    617.26 o 
   1   1   0      110.99       24.75      5.50 o 
   3   1   0      222.11      199.34     10.54 o 
   5   1   0       20.00       55.22     10.54 o 
   7   1   0      126.70      124.18     14.43 o 
   9   1   0        3.51        9.62     13.29 o 
  11   1   0        0.29       -0.46     14.89 o 
  13   1   0       29.58       35.74     19.02 o 
  15   1   0       41.25       54.76     21.77 o 
  17   1   0       37.74       44.68     34.83 o 
  19   1   0        0.75        9.85     39.41 o 
  21   1   0       36.67      -12.14     45.37 o 
  23   1   0       11.36       10.77     46.28 o 
  25   1   0       26.23       14.89     51.32 o 
   0   2   0    66657.30    66207.39    321.46 o 
   2   2   0    46197.16    49933.24    174.36 o 
   4   2   0    76793.52    81055.93    237.14 o 
   6   2   0      324.35      277.93     18.10 o 
   8   2   0    17595.10    16919.82    133.58 o 
  10   2   0    62174.66    67748.92    296.94 o 
  12   2   0    34866.93    32099.45    221.10 o 
  14   2   0     5591.18     4558.40     90.73 o 
  16   2   0     7525.42     7090.21    142.06 o 
  18   2   0    12564.43    12409.99    240.35 o 
  20   2   0     7279.74     7447.19    200.25 o 
  22   2   0    18642.42    18495.50    331.77 o 
  24   2   0     1916.23     2016.05    124.87 o 
   1   3   0       11.03        9.62      6.64 o 
   3   3   0       28.53       32.76      9.62 o 
   5   3   0      829.92      801.01     29.10 o 
   7   3   0     1498.85     1444.62     39.41 o 
   9   3   0      438.20      437.62     26.81 o 
  11   3   0       47.41       48.57     16.96 o 
  13   3   0        1.52        3.44     17.41 o 
  15   3   0       46.80       34.60     26.81 o 
  17   3   0      153.40      120.06     39.18 o 
  19   3   0       56.27       34.83     38.49 o 
  21   3   0        0.33       -2.06     41.47 o 
  23   3   0        1.24       13.52     48.80 o 
  25   3   0       51.79       89.13     56.14 o 
   0   4   0    34163.02    37581.90    277.01 o 
   2   4   0      503.66      460.31     16.27 o 
   4   4   0     3004.10     2800.34     46.28 o 
   6   4   0     3011.88     2702.96     56.36 o 
   8   4   0    56280.00    58124.16    263.49 o 
  10   4   0    49003.17    51494.48    269.91 o 
  12   4   0    12422.50    12260.83    142.06 o 
  14   4   0    35288.38    34768.96    255.47 o 
  16   4   0    14990.99    15037.11    249.51 o 
  18   4   0     8421.61     8844.15    205.52 o 
  20   4   0     3967.62     3605.48    142.74 o 
  22   4   0     9929.83     8901.89    232.79 o 
  24   4   0     5132.06     5177.95    191.09 o 
   1   5   0     1892.98     1761.96     36.43 o 
   3   5   0     2058.44     2030.03     37.81 o 
   5   5   0      722.99      683.47     25.43 o 
   7   5   0       90.27       84.55     17.41 o 
   9   5   0      888.30      886.25     41.01 o 
  11   5   0     1607.34     1613.71     59.11 o 
  13   5   0      713.18      679.35     44.45 o 
  15   5   0       61.66       55.91     34.37 o 
  17   5   0      498.71      469.01     55.68 o 
  19   5   0      746.88      740.98     72.17 o 
  21   5   0      619.95      547.83     69.65 o 
  23   5   0      143.69      126.48     54.07 o 
  25   5   0       57.55        4.58     50.41 o 
   0   6   0    23268.38    25267.92    275.18 o 
   2   6   0      441.76      671.10     20.62 o 
   4   6   0    99907.28   104697.54    316.65 o 
   6   6   0     4064.06     3717.29     65.07 o 
   8   6   0     7613.07     6828.78     96.46 o 
  10   6   0    31544.19    31136.21    241.50 o 
  12   6   0     3800.93     3510.85     89.13 o 
  14   6   0    15930.79    15683.01    239.20 o 
  16   6   0     3906.37     3895.55    130.83 o 
  18   6   0     7723.54     8220.02    200.71 o 
  20   6   0     6412.67     6189.53    185.36 o 
  22   6   0     2893.09     3146.09    143.89 o 
  24   6   0      282.09      313.67     68.74 o 
   1   7   0     4111.95     3962.22     59.34 o 
   3   7   0    12123.75    12103.42     96.92 o 
   5   7   0     1743.83     1677.41     43.53 o 
   7   7   0      234.93      223.17     22.00 o 
   9   7   0     2969.89     2859.00     67.82 o 
  11   7   0     3308.53     2995.78     74.92 o 
  13   7   0     3224.43     2866.79     78.13 o 
  15   7   0      461.75      538.44     48.34 o 
  17   7   0      492.23      503.38     51.32 o 
  19   7   0      318.55      345.29     58.43 o 
  21   7   0      763.22      882.81     82.94 o 
  23   7   0     1436.67     1579.34    110.44 o 
   0   8   0     1343.80     1160.28     72.17 o 
   2   8   0    26844.76    26990.92    181.01 o 
   4   8   0     1507.46     1477.61     38.49 o 
   6   8   0      361.48      238.75     22.45 o 
   8   8   0    39578.10    40330.00    246.08 o 
  10   8   0       24.80       55.22     21.08 o 
  12   8   0    17708.67    16423.54    180.55 o 
  14   8   0     7700.36     7514.32    150.30 o 
  16   8   0     4646.45     4277.96    121.89 o 
  18   8   0     1340.02     1394.44     77.67 o 
  20   8   0       28.46       28.87     46.97 o 
  22   8   0      826.81      939.86     88.90 o 
   1   9   0     7966.06     8040.16     88.90 o 
   3   9   0    13224.16    13680.93    105.85 o 
   5   9   0      187.82      140.91     18.56 o 
   7   9   0      200.69      159.24     22.22 o 
   9   9   0     8122.69     7814.93    116.39 o 
  11   9   0     5694.15     5241.65    102.42 o 
  13   9   0    12623.77    12557.54    190.17 o 
  15   9   0     2761.66     2635.14     96.00 o 
  17   9   0       16.81        6.19     32.76 o 
  19   9   0     2421.04     2288.48    101.04 o 
  21   9   0     2776.96     2717.17    133.58 o 
  23   9   0     1102.10     1048.93     96.46 o 
   0  10   0     7559.04     7162.61    191.09 o 
   2  10   0        5.57       12.14     15.35 o 
   4  10   0    24364.89    26519.84    163.14 o 
   6  10   0     6869.19     6662.90     94.40 o 
   8  10   0      159.41      125.79     22.00 o 
  10  10   0     4811.39     4679.15     96.23 o 
  12  10   0     1232.74     1132.56     54.53 o 
  14  10   0      621.66      652.77     54.30 o 
  16  10   0    18358.87    17664.70    248.60 o 
  18  10   0      793.44      776.73     73.55 o 
  20  10   0     1978.30     2015.14    135.87 o 
  22  10   0      112.96      187.19     71.72 o 
   1  11   0     5216.21     4961.20    119.83 o 
   3  11   0     8140.25     8323.81    156.72 o 
   5  11   0     7350.29     6992.83    146.41 o 
   7  11   0     2732.28     2364.32     75.84 o 
   9  11   0     3758.67     3573.63     97.15 o 
  11  11   0     9376.60     9318.20    162.68 o 
  13  11   0    12004.21    11357.17    216.06 o 
  15  11   0      620.64      578.76     62.32 o 
  17  11   0     1342.68     1225.12     87.30 o 
  19  11   0     4160.31     3933.81    150.99 o 
  21  11   0     1717.60     1869.64    135.87 o 
   0  12   0       58.28       90.96     43.08 o 
   2  12   0      699.98      620.69     50.41 o 
   4  12   0     2993.22     3196.50    104.94 o 
   6  12   0     4391.08     4639.74    126.93 o 
   8  12   0      988.81      985.92     65.30 o 
  10  12   0      124.74       95.09     36.20 o 
  12  12   0     9053.90     9219.45    236.45 o 
  14  12   0     4017.53     3935.19    164.05 o 
  16  12   0       76.68      115.94     55.45 o 
  18  12   0      581.72      525.15     78.59 o 
  20  12   0       98.72       65.30     78.82 o 
   1  13   0    14283.79    13417.21    213.54 o 
   3  13   0     2761.70     2630.56     99.21 o 
   5  13   0     6247.03     6224.13    151.45 o 
   7  13   0     4512.81     4209.22    127.62 o 
   9  13   0     4945.91     4909.42    126.93 o 
  11  13   0     8261.66     8154.95    186.05 o 
  13  13   0     7646.77     7625.44    227.06 o 
  15  13   0      944.86      978.13     95.54 o 
  17  13   0     1530.98     1542.23    118.00 o 
  19  13   0     2904.16     2828.98    159.01 o 
   0  14   0      437.32      397.53     66.90 o 
   2  14   0      101.38      116.39     37.81 o 
   4  14   0     1654.58     1599.51     85.23 o 
   6  14   0     6846.95     6746.99    166.11 o 
   8  14   0      111.55      102.88     39.18 o 
  10  14   0     2440.95     2118.47    101.96 o 
  12  14   0     4023.41     4100.61    171.84 o 
  14  14   0      702.03      529.05     76.53 o 
  16  14   0     2002.70     1999.10    133.58 o 
  18  14   0      296.57      296.26     74.92 o 
   1  15   0    15586.23    15070.11    247.91 o 
   3  15   0     2841.23     2732.06    109.75 o 
   5  15   0     3322.25     3389.42    124.64 o 
   7  15   0     3674.66     3798.17    133.12 o 
   9  15   0     9184.32     9055.86    206.44 o 
  11  15   0     1567.08     1585.76    114.79 o 
  13  15   0      580.70      688.74     83.40 o 
  15  15   0     5579.01     5679.73    217.21 o 
  17  15   0     1879.04     2223.18    148.01 o 
   0  16   0      182.41      158.78     58.66 o 
   2  16   0      512.97      472.22     55.45 o 
   4  16   0     2705.60     2538.00    112.04 o 
   6  16   0       18.67       10.08     38.26 o 
   8  16   0     9505.60     9076.94    212.40 o 
  10  16   0      434.76      406.01     60.95 o 
  12  16   0     1578.19     1698.49    123.04 o 
  14  16   0     2619.81     2633.08    155.80 o 
  16  16   0     1291.65     1469.37    125.10 o 
   1  17   0    13475.93    12800.19    248.83 o 
   3  17   0      160.66      169.09     47.20 o 
   5  17   0     1519.03     1683.82     97.84 o 
   7  17   0     1877.68     2064.63    108.83 o 
   9  17   0     9585.69     9443.53    226.83 o 
  11  17   0     6074.06     6180.82    225.92 o 
  13  17   0       27.55      -24.06     54.76 o 
  15  17   0     1154.86     1341.06    121.21 o 
   0  18   0       10.20      -53.39     53.39 o 
   2  18   0      198.02      150.08     50.41 o 
   4  18   0      196.56      169.78     49.95 o 
   6  18   0       42.85      105.17     45.37 o 
   8  18   0       23.46       22.22     47.43 o 
  10  18   0     1658.98     1506.94    122.58 o 
  12  18   0     1349.66     1262.24    120.06 o 
  14  18   0     1406.42     1516.79    127.85 o 
   1  19   0     2976.59     2764.14    130.83 o 
   3  19   0       18.82        7.33     43.08 o 
   5  19   0     1386.43     1351.60     97.61 o 
   7  19   0      669.20      723.11     79.51 o 
   9  19   0     5040.27     5021.46    211.71 o 
  11  19   0     3286.67     3159.61    177.80 o 
   0  20   0      136.97       99.44     78.36 o 
   2  20   0      298.63      277.47     62.78 o 
   4  20   0       25.19       32.76     52.24 o 
   6  20   0       29.31       28.18     48.57 o 
   8  20   0     1251.96     1286.53    103.33 o 
   1  21   0     1691.84     1689.32    115.02 o 
   3  21   0       56.91       92.57     57.97 o 
   5  21   0      253.19      357.43     70.34 o 
 -25   1   1        4.81      -19.25     42.85 o 
 -25   1   1        6.86       -1.15     41.93 o 
 -23   1   1       47.82       54.76     40.10 o 
 -23   1   1       68.12       95.32     47.20 o 
 -21   1   1        0.23       -0.46     32.99 o 
 -21   1   1        0.16       -6.19     32.76 o 
 -19   1   1      373.74      341.85     54.30 o 
 -19   1   1      532.45      468.10     59.11 o 
 -17   1   1     1133.73     1099.56     60.95 o 
 -17   1   1     1615.18     1636.17     89.36 o 
 -15   1   1     2043.22     1932.88     70.80 o 
 -15   1   1     1434.18     1395.59     55.22 o 
 -13   1   1      440.61      482.76     30.47 o 
 -13   1   1      309.27      374.85     29.10 o 
 -11   1   1    13780.74    14497.53    142.06 o 
 -11   1   1    19632.93    20475.12    157.41 o 
  -9   1   1     8970.27     9778.28    105.40 o 
  -9   1   1    12779.62    13421.11    114.10 o 
  -7   1   1     2271.01     2463.99     47.43 o 
  -7   1   1     3235.43     3377.73     49.95 o 
  -5   1   1     1060.68     1192.81     28.64 o 
  -5   1   1     1511.12     1628.61     28.41 o 
  -3   1   1     1559.02     1581.41     25.43 o 
  -3   1   1     2221.08     2134.28     32.31 o 
   1   1   1        4.48        5.27      3.44 o 
   1   1   1        6.38        2.52      2.98 o 
   3   1   1     9797.21    10505.75     80.65 o 
   3   1   1    13957.74    14854.96     88.44 o 
   5   1   1       36.20       60.95     11.23 o 
   5   1   1       25.41       39.41      8.02 o 
   7   1   1    17507.20    18301.89    123.50 o 
   7   1   1    24941.88    25944.97    162.68 o 
   9   1   1      277.08      256.39     22.22 o 
   9   1   1      194.49      194.30     19.02 o 
  11   1   1    15066.48    16185.48    157.64 o 
  11   1   1    10575.46    11216.49    120.98 o 
  13   1   1     5737.91     5419.22     98.98 o 
  13   1   1     4027.55     3720.96     76.07 o 
  15   1   1       11.94       20.62     18.10 o 
  15   1   1        8.38       23.37     24.52 o 
  17   1   1       15.62       42.85     29.56 o 
  17   1   1       22.25       30.24     30.02 o 
  19   1   1      182.59      146.18     43.08 o 
  19   1   1      260.13      279.30     53.61 o 
  21   1   1       28.20       33.45     38.03 o 
  21   1   1       40.18       78.59     42.85 o 
  23   1   1      476.42      551.73     76.07 o 
  23   1   1      334.41      352.62     67.82 o 
  25   1   1      413.98      628.03     87.98 o 
  25   1   1      290.58      453.66     78.59 o 
 -26   2   1        8.41       -3.67     43.30 o 
 -26   2   1       11.98        6.42     42.16 o 
 -24   2   1      196.29      178.95     55.22 o 
 -24   2   1      279.65      258.91     61.86 o 
 -22   2   1       74.36       82.26     40.33 o 
 -22   2   1      105.94      106.77     43.30 o 
 -20   2   1        2.34       -0.23     29.79 o 
 -20   2   1        1.64        4.35     32.08 o 
 -18   2   1     1425.54     1459.28     85.23 o 
 -18   2   1     2030.92     1990.62     99.67 o 
 -16   2   1     1294.60     1175.17     74.01 o 
 -16   2   1      908.70      915.12     47.66 o 
 -14   2   1      255.82      237.83     25.89 o 
 -14   2   1      179.57      192.01     26.81 o 
 -12   2   1      292.78      299.69     26.58 o 
 -12   2   1      417.12      375.99     26.58 o 
 -10   2   1      930.43      843.40     35.74 o 
 -10   2   1     1325.54     1092.23     36.66 o 
  -8   2   1     5995.63     5997.07     80.19 o 
  -8   2   1     8541.77     8259.66     86.15 o 
  -6   2   1     5093.62     4899.80     57.74 o 
  -6   2   1     3575.31     3640.08     54.99 o 
  -4   2   1      169.73      194.30     13.06 o 
  -4   2   1      241.81      242.87     12.60 o 
  -2   2   1      251.44      268.07     10.31 o 
  -2   2   1      176.49      184.90      9.16 o 
   0   2   1      977.51     1027.85     17.41 o 
   0   2   1     1392.62     1437.98     24.29 o 
   2   2   1      215.55      231.64     11.91 o 
   2   2   1      151.30      166.11      9.62 o 
   4   2   1     1178.89     1108.73     25.66 o 
   4   2   1     1679.52     1559.64     33.68 o 
   6   2   1     8056.19     8053.67     86.84 o 
   6   2   1     5654.80     5640.78     65.99 o 
   8   2   1     1863.44     1636.85     41.01 o 
   8   2   1     2654.77     2406.71     54.30 o 
  10   2   1      258.56      201.40     21.31 o 
  10   2   1      368.36      322.61     25.66 o 
  12   2   1      601.17      659.87     36.43 o 
  12   2   1      421.97      423.42     29.56 o 
  14   2   1      550.42      552.87     37.35 o 
  14   2   1      386.35      390.88     37.58 o 
  16   2   1     1981.04     1949.15     78.82 o 
  16   2   1     1390.53     1395.59     81.80 o 
  18   2   1      452.97      497.43     61.86 o 
  18   2   1      645.33      662.62     65.99 o 
  20   2   1        2.38       21.31     32.31 o 
  20   2   1        1.67      -13.29     31.39 o 
  22   2   1      228.34      210.33     55.22 o 
  22   2   1      160.28      152.83     49.03 o 
  24   2   1       51.76       55.22     45.14 o 
  24   2   1       36.33       -1.15     41.24 o 
 -25   3   1       18.68       41.93     43.76 o 
 -25   3   1       13.11        6.19     39.18 o 
 -23   3   1      314.22      343.68     64.38 o 
 -23   3   1      447.66      557.23     76.99 o 
 -21   3   1     1544.14     1498.92     96.23 o 
 -21   3   1     2199.87     1931.97    109.29 o 
 -19   3   1      154.56      102.42     38.95 o 
 -19   3   1      108.49       96.00     37.12 o 
 -17   3   1      516.87      501.55     46.05 o 
 -17   3   1      736.37      629.17     59.80 o 
 -15   3   1     1484.36     1267.51     60.49 o 
 -15   3   1     1041.90      980.65     48.12 o 
 -13   3   1     1902.85     1851.31     58.66 o 
 -13   3   1     2710.92     2559.76     64.15 o 
 -11   3   1        6.57        2.52     11.23 o 
 -11   3   1        4.61       -0.23     12.60 o 
  -9   3   1     2648.81     2831.73     59.80 o 
  -9   3   1     3773.67     3969.10     65.99 o 
  -7   3   1       66.61       75.38     11.46 o 
  -7   3   1       46.75       60.49     12.37 o 
  -5   3   1    20382.50    19770.11    116.62 o 
  -5   3   1    14306.88    14606.82    105.85 o 
  -3   3   1        2.27       11.91      5.96 o 
  -3   3   1        1.59        6.87      5.96 o 
  -1   3   1      375.79      323.29     11.46 o 
  -1   3   1      263.78      233.71     13.06 o 
   1   3   1     6471.66     7102.81     55.45 o 
   1   3   1     4542.58     4911.02     45.82 o 
   3   3   1     5508.61     5470.54     59.11 o 
   3   3   1     3866.60     3843.54     47.89 o 
   5   3   1     2204.21     2123.05     40.78 o 
   5   3   1     3140.26     2932.77     51.32 o 
   7   3   1    10023.80    10059.42    105.63 o 
   7   3   1     7035.90     7147.03     82.94 o 
   9   3   1    17898.16    19103.82    161.53 o 
   9   3   1    12563.07    13226.13    123.73 o 
  11   3   1      257.79      269.68     24.06 o 
  11   3   1      367.27      390.65     30.02 o 
  13   3   1      845.83      833.09     43.76 o 
  13   3   1      593.71      596.87     43.30 o 
  15   3   1       15.67        2.06     18.79 o 
  15   3   1       22.32       -0.69     16.96 o 
  17   3   1       59.77       30.47     24.97 o 
  17   3   1       41.95       10.54     28.64 o 
  19   3   1     5040.89     4378.54    151.91 o 
  19   3   1     3538.30     3160.29    131.29 o 
  21   3   1     1616.37     1438.21     99.44 o 
  21   3   1     2302.78     2037.59    115.02 o 
  23   3   1       27.43       10.54     40.55 o 
  23   3   1       19.25       26.58     39.41 o 
 -24   4   1       14.06       26.35     43.76 o 
 -24   4   1       20.03       27.27     43.08 o 
 -22   4   1      175.56      195.90     53.16 o 
 -22   4   1      123.23      174.13     48.57 o 
 -20   4   1     1642.45     1610.73     97.38 o 
 -20   4   1     2339.93     2065.54    109.52 o 
 -18   4   1      861.49      831.72     71.72 o 
 -18   4   1      604.70      645.90     53.61 o 
 -16   4   1     1142.53     1136.22     61.63 o 
 -16   4   1      801.96      819.34     53.61 o 
 -14   4   1     2260.85     2108.39     65.99 o 
 -14   4   1     3220.95     2922.46     87.75 o 
 -12   4   1     3821.98     3847.66     80.88 o 
 -12   4   1     5445.04     5333.75     89.82 o 
 -10   4   1    18822.84    19211.28    157.18 o 
 -10   4   1    13212.12    14137.58    141.83 o 
  -8   4   1     8441.67     8139.14     93.25 o 
  -8   4   1     5925.38     5876.32     83.86 o 
  -6   4   1     6276.02     6047.93     72.63 o 
  -6   4   1     4405.26     4449.34     65.30 o 
  -4   4   1     7508.70     7654.77     74.24 o 
  -4   4   1    10697.38    10658.34     85.23 o 
  -2   4   1     1039.77     1225.12     25.20 o 
  -2   4   1      729.84      864.71     21.31 o 
   0   4   1    14895.27    16477.84    107.23 o 
   0   4   1    10455.28    11375.04     87.07 o 
   2   4   1      401.27      366.60     16.27 o 
   2   4   1      571.68      515.30     18.79 o 
   4   4   1     6714.96     7025.60     73.55 o 
   4   4   1     9566.56     9826.86     89.82 o 
   6   4   1     1846.48     1610.28     42.62 o 
   6   4   1     1296.08     1165.78     34.83 o 
   8   4   1     6711.06     6707.12     81.34 o 
   8   4   1     9561.01     9412.83    110.90 o 
  10   4   1     8409.33     8473.20    107.46 o 
  10   4   1    11980.48    12209.28    137.47 o 
  12   4   1     3092.70     2838.60     73.09 o 
  12   4   1     2170.83     2015.37     57.97 o 
  14   4   1     1486.21     1362.59     56.59 o 
  14   4   1     1043.20      990.04     55.68 o 
  16   4   1     2059.18     2013.30     82.94 o 
  16   4   1     1445.38     1396.96     84.09 o 
  18   4   1     2463.73     2479.11    113.19 o 
  18   4   1     1729.34     1821.99    100.58 o 
  20   4   1      852.60      859.67     78.13 o 
  20   4   1      598.46      706.62     74.46 o 
  22   4   1      445.21      441.29     71.72 o 
  22   4   1      312.50      318.02     63.47 o 
  24   4   1      100.15       82.26     49.26 o 
  24   4   1      142.69      120.75     54.07 o 
 -25   5   1      215.96      215.15     59.57 o 
 -25   5   1      151.59      110.44     53.84 o 
 -23   5   1       80.45       68.28     46.28 o 
 -23   5   1       56.47       63.47     43.08 o 
 -21   5   1       28.47       26.81     36.20 o 
 -21   5   1       40.56       55.91     39.64 o 
 -19   5   1     9195.79     8639.08    208.73 o 
 -19   5   1     6454.71     6557.96    180.78 o 
 -17   5   1     2277.84     2156.96     85.23 o 
 -17   5   1     1598.86     1589.43     74.46 o 
 -15   5   1      551.95      547.60     39.64 o 
 -15   5   1      786.34      722.65     44.68 o 
 -13   5   1     1094.10      967.36     40.55 o 
 -13   5   1      767.97      654.60     40.10 o 
 -11   5   1      363.57      318.94     26.12 o 
 -11   5   1      255.20      227.06     25.89 o 
  -9   5   1      708.63      632.38     31.16 o 
  -9   5   1      497.40      485.97     29.33 o 
  -7   5   1     6613.40     7026.29     86.38 o 
  -7   5   1     4642.07     5037.73     76.30 o 
  -5   5   1      988.57     1042.74     32.31 o 
  -5   5   1     1408.39     1432.02     36.20 o 
  -3   5   1    11895.72    12430.61     86.84 o 
  -3   5   1    16947.41    17446.11    107.92 o 
  -1   5   1    12423.29    12808.43     99.90 o 
  -1   5   1     8720.15     9002.01     85.00 o 
   1   5   1     7117.42     7413.73     64.38 o 
   1   5   1    10139.94    10759.39     96.23 o 
   3   5   1      674.21      604.88     23.37 o 
   3   5   1      960.52      849.82     27.04 o 
   5   5   1    32703.26    33332.82    183.99 o 
   5   5   1    22955.06    24343.86    152.83 o 
   7   5   1     4859.74     4921.79     75.61 o 
   7   5   1     6923.50     6855.59     92.79 o 
   9   5   1      184.94      162.22     21.08 o 
   9   5   1      263.47      216.52     24.29 o 
  11   5   1      767.66      745.57     39.64 o 
  11   5   1      538.84      572.35     33.91 o 
  13   5   1      896.53      892.43     46.97 o 
  13   5   1     1277.26     1220.08     52.93 o 
  15   5   1       70.86       59.11     26.35 o 
  15   5   1       49.74       60.03     22.45 o 
  17   5   1     2452.66     2178.27     88.90 o 
  17   5   1     1721.57     1577.05     91.42 o 
  19   5   1      605.03      600.30     68.74 o 
  19   5   1      861.97      851.42     74.92 o 
  21   5   1     2683.30     2590.01    126.93 o 
  21   5   1     1883.46     1983.98    113.19 o 
  23   5   1      656.45      636.96     84.09 o 
  23   5   1      460.78      447.02     72.63 o 
 -24   6   1     2403.65     2252.74    128.77 o 
 -24   6   1     3424.40     3088.35    148.70 o 
 -22   6   1     2241.39     2078.83    118.69 o 
 -22   6   1     1573.28     1550.48    103.33 o 
 -20   6   1     1025.97     1053.28     82.03 o 
 -20   6   1     1461.66     1489.99     96.92 o 
 -18   6   1      463.80      488.03     61.40 o 
 -18   6   1      325.55      373.01     47.66 o 
 -16   6   1       21.04       18.56     22.91 o 
 -16   6   1       14.77       -7.79     22.68 o 
 -14   6   1     5304.78     5282.66    105.85 o 
 -14   6   1     7557.54     7092.04    138.62 o 
 -12   6   1     6316.01     5968.43    100.81 o 
 -12   6   1     4433.33     4388.16     90.27 o 
 -10   6   1     4803.52     4337.53     80.65 o 
 -10   6   1     3371.69     3252.86     72.63 o 
  -8   6   1     9859.19     9417.41    108.83 o 
  -8   6   1     6920.36     6885.83     96.23 o 
  -6   6   1     2085.73     1948.46     47.43 o 
  -6   6   1     2971.46     2765.29     51.32 o 
  -4   6   1     8184.93     7966.38     81.34 o 
  -4   6   1     5745.16     5732.89     69.65 o 
  -2   6   1    23989.75    24567.26    127.39 o 
  -2   6   1    16838.88    17388.83    132.20 o 
   0   6   1    23553.16    24498.98    150.30 o 
   0   6   1    33555.34    35239.81    184.21 o 
   2   6   1    11141.47    11228.40     87.75 o 
   2   6   1     7820.41     7845.86     74.92 o 
   4   6   1     1100.79      948.57     31.62 o 
   4   6   1     1568.25     1298.90     36.66 o 
   6   6   1     7547.25     7173.61     92.79 o 
   6   6   1     5297.56     5175.20     77.67 o 
   8   6   1     5510.59     5467.56     86.38 o 
   8   6   1     7850.74     7559.91    104.48 o 
  10   6   1     6744.20     6089.63    101.96 o 
  10   6   1     4733.89     4453.92     84.32 o 
  12   6   1     8633.06     8687.20    147.56 o 
  12   6   1    12299.21    11793.19    151.68 o 
  14   6   1      274.68      280.90     34.14 o 
  14   6   1      192.80      224.08     35.51 o 
  16   6   1       36.99       64.61     29.10 o 
  16   6   1       25.96       52.70     26.12 o 
  18   6   1     3394.92     3179.77    111.58 o 
  18   6   1     2382.96     2422.75    114.56 o 
  20   6   1     1835.54     1773.18    105.85 o 
  20   6   1     1288.40     1327.54     93.94 o 
  22   6   1     2619.51     2731.83    138.16 o 
  22   6   1     3731.93     3692.09    155.35 o 
  24   6   1     1506.69     1374.74    107.92 o 
  24   6   1     1057.57      978.81     95.09 o 
 -23   7   1      480.41      570.06     77.67 o 
 -23   7   1      684.42      706.62     78.82 o 
 -21   7   1     1950.60     2103.58    113.87 o 
 -21   7   1     2778.95     2793.01    131.29 o 
 -19   7   1      690.47      613.36     67.59 o 
 -19   7   1      484.66      461.00     54.76 o 
 -17   7   1     1698.84     1558.49     76.53 o 
 -17   7   1     1192.45     1212.06     69.65 o 
 -15   7   1     3165.69     3035.88     97.38 o 
 -15   7   1     2222.06     2170.94     83.86 o 
 -13   7   1     2865.15     2676.16     85.46 o 
 -13   7   1     2011.11     1948.00     65.76 o 
 -11   7   1      608.84      611.07     36.20 o 
 -11   7   1      427.36      432.58     32.99 o 
  -9   7   1      238.59      207.13     23.83 o 
  -9   7   1      167.47      156.49     22.45 o 
  -7   7   1     1830.75     1530.54     45.37 o 
  -7   7   1     1285.04     1062.90     36.66 o 
  -5   7   1     2517.46     2550.14     51.55 o 
  -5   7   1     1767.05     1871.25     45.14 o 
  -3   7   1      182.87      162.68     13.52 o 
  -3   7   1      260.53      234.62     16.50 o 
  -1   7   1     1015.16      932.30     32.31 o 
  -1   7   1     1446.26     1325.71     50.18 o 
   1   7   1        8.27       21.54     10.08 o 
   1   7   1        5.81        2.29      7.33 o 
   3   7   1    22945.93    24353.49    147.56 o 
   3   7   1    32690.25    34270.84    212.86 o 
   5   7   1      466.80      452.52     25.66 o 
   5   7   1      327.65      323.75     22.68 o 
   7   7   1      807.02      767.33     35.06 o 
   7   7   1     1149.73     1095.67     41.47 o 
   9   7   1     3181.28     3155.71     71.26 o 
   9   7   1     4532.25     4359.98     85.46 o 
  11   7   1      150.78      163.59     24.52 o 
  11   7   1      214.80      186.96     27.27 o 
  13   7   1      922.73      891.98     54.99 o 
  13   7   1     1314.58     1197.40     55.45 o 
  15   7   1     4484.71     4473.17    120.75 o 
  15   7   1     6389.21     6087.34    139.99 o 
  17   7   1       59.80       69.65     31.39 o 
  17   7   1       41.97       73.55     31.39 o 
  19   7   1      380.55      411.28     62.09 o 
  19   7   1      542.16      528.36     67.36 o 
  21   7   1      413.58      329.25     62.78 o 
  21   7   1      589.22      568.23     74.46 o 
  23   7   1     1084.73     1365.57    104.25 o 
  23   7   1     1545.38     1718.19    115.94 o 
 -24   8   1     1346.13     1481.05    110.67 o 
 -24   8   1     1917.79     1863.69    123.04 o 
 -22   8   1     1997.26     1948.92    116.85 o 
 -22   8   1     1401.92     1531.46    104.02 o 
 -20   8   1     3979.26     4249.32    134.50 o 
 -20   8   1     5669.12     5439.61    175.05 o 
 -18   8   1     1141.19     1047.32     68.28 o 
 -18   8   1      801.02      760.00     61.63 o 
 -16   8   1       70.57       57.97     27.27 o 
 -16   8   1       49.54       49.26     27.72 o 
 -14   8   1    13611.70    12606.81    189.26 o 
 -14   8   1     9554.32     9447.20    146.18 o 
 -12   8   1    16603.25    15776.72    172.07 o 
 -12   8   1    11654.15    11287.97    150.08 o 
 -10   8   1     3404.44     3329.84     72.86 o 
 -10   8   1     4850.19     4670.90     89.13 o 
  -8   8   1       60.26      120.75     20.39 o 
  -8   8   1       42.30       78.13     18.10 o 
  -6   8   1     2303.08     2052.03     51.32 o 
  -6   8   1     3281.11     2980.89     60.49 o 
  -4   8   1    20919.39    21865.67    143.43 o 
  -4   8   1    14683.73    15493.99    117.31 o 
  -2   8   1     9130.93     9229.76     78.36 o 
  -2   8   1     6409.18     6439.73     89.59 o 
   0   8   1     3473.17     3313.81     59.11 o 
   0   8   1     4948.10     4772.86     72.17 o 
   2   8   1    18069.58    18686.13    123.50 o 
   2   8   1    25743.10    26781.73    189.71 o 
   4   8   1    11162.13    10752.74    105.85 o 
   4   8   1     7834.92     7633.92     90.50 o 
   6   8   1       37.11      141.14     19.48 o 
   6   8   1       52.86      167.03     20.62 o 
   8   8   1     4346.29     4344.63     82.94 o 
   8   8   1     6192.00     5819.72     97.38 o 
  10   8   1     7859.35     7996.62    119.14 o 
  10   8   1    11196.93    11228.40    144.12 o 
  12   8   1    11481.96    11400.93    174.82 o 
  12   8   1    16357.95    15516.21    180.78 o 
  14   8   1     1465.23     1452.41     71.03 o 
  14   8   1     2087.46     1948.00     81.80 o 
  16   8   1       22.31        7.79     24.29 o 
  16   8   1       15.66       20.85     25.89 o 
  18   8   1     3799.62     3550.95    120.98 o 
  18   8   1     2667.03     2638.35    120.52 o 
  20   8   1     3022.84     3137.84    138.62 o 
  20   8   1     2121.79     2328.12    122.35 o 
  22   8   1     3646.82     3574.09    155.80 o 
  22   8   1     2559.78     2589.55    135.41 o 
 -23   9   1      151.82      132.89     52.24 o 
 -23   9   1      106.56      133.81     61.18 o 
 -21   9   1      722.18      711.89     76.53 o 
 -21   9   1      506.91      550.35     74.92 o 
 -19   9   1      617.20      664.69     60.03 o 
 -19   9   1      879.30      764.81     74.24 o 
 -17   9   1    12786.13    12268.39    209.19 o 
 -17   9   1     8974.83     9405.73    183.30 o 
 -15   9   1      309.43      332.92     44.91 o 
 -15   9   1      440.83      413.80     46.97 o 
 -13   9   1     3352.29     3454.03     89.59 o 
 -13   9   1     4775.89     4561.61    114.56 o 
 -11   9   1       55.00       71.94     21.54 o 
 -11   9   1       38.61       57.28     20.62 o 
  -9   9   1    12407.31    12846.70    147.10 o 
  -9   9   1    17676.25    17664.70    169.55 o 
  -7   9   1      395.34      341.85     26.58 o 
  -7   9   1      277.49      260.74     24.52 o 
  -5   9   1     1924.10     1912.03     46.05 o 
  -5   9   1     2741.20     2763.68     56.36 o 
  -3   9   1     1218.30     1050.53     42.16 o 
  -3   9   1     1735.66     1514.50     36.66 o 
  -1   9   1        5.18        8.71     10.77 o 
  -1   9   1        7.38       -2.52      9.62 o 
   1   9   1     3465.37     3549.80     55.45 o 
   1   9   1     4936.99     5146.33     82.48 o 
   3   9   1      647.80      736.17     29.56 o 
   3   9   1      922.90     1047.32     28.41 o 
   5   9   1       37.84       76.07     16.27 o 
   5   9   1       53.91      111.12     18.33 o 
   7   9   1     7648.90     8216.81    112.50 o 
   7   9   1     5368.91     5985.38     96.00 o 
   9   9   1      341.87      353.77     31.62 o 
   9   9   1      487.06      458.25     34.60 o 
  11   9   1     1355.43     1356.18     55.22 o 
  11   9   1     1931.04     1776.85     63.70 o 
  13   9   1      147.72      159.47     30.47 o 
  13   9   1      103.69      115.94     31.16 o 
  15   9   1     3277.87     3097.74    105.17 o 
  15   9   1     2300.80     2403.27     93.94 o 
  17   9   1     3009.72     2978.37    108.83 o 
  17   9   1     2112.58     2118.47     93.71 o 
  19   9   1      151.15      207.81     44.45 o 
  19   9   1      106.10      111.12     43.53 o 
  21   9   1      727.89      826.22     84.55 o 
  21   9   1      510.92      544.40     76.99 o 
 -22  10   1     2166.77     2186.52    146.87 o 
 -22  10   1     3086.92     2935.98    167.03 o 
 -20  10   1     3335.68     3309.45    166.80 o 
 -20  10   1     2341.38     2425.04    120.98 o 
 -18  10   1      929.17      908.01     66.67 o 
 -18  10   1      652.21      781.08     71.94 o 
 -16  10   1     2447.05     2391.13     94.86 o 
 -16  10   1     1717.63     1659.54     93.02 o 
 -14  10   1     5248.12     5350.25    130.14 o 
 -14  10   1     7476.81     7223.33    150.53 o 
 -12  10   1     2445.07     2455.51     75.38 o 
 -12  10   1     3483.40     3454.95     99.21 o 
 -10  10   1     9431.83     9315.68    131.52 o 
 -10  10   1     6620.39     6601.03    112.96 o 
  -8  10   1      841.80      782.00     39.64 o 
  -8  10   1     1199.29     1008.83     43.08 o 
  -6  10   1      191.90      103.56     18.33 o 
  -6  10   1      134.70       64.38     20.39 o 
  -4  10   1     8591.59     8528.19     92.11 o 
  -4  10   1     6030.60     5822.93    101.96 o 
  -2  10   1    13767.67    13687.81    124.64 o 
  -2  10   1     9663.80     9564.51    118.46 o 
   0  10   1    21578.90    21688.78    165.66 o 
   0  10   1    15146.65    15062.78    133.58 o 
   2  10   1     7788.54     8011.29     80.88 o 
   2  10   1    11096.05    11215.80    133.35 o 
   4  10   1      896.54      755.19     32.31 o 
   4  10   1     1277.27      995.54     46.51 o 
   6  10   1     1881.85     1657.02     51.09 o 
   6  10   1     2681.00     2244.95     57.97 o 
   8  10   1     5557.78     5479.02     98.06 o 
   8  10   1     7917.97     7317.73    113.42 o 
  10  10   1     2561.82     2385.63     71.94 o 
  10  10   1     1798.19     1742.71     61.40 o 
  12  10   1     9177.48     9211.43    163.82 o 
  12  10   1    13074.82    12585.50    169.78 o 
  14  10   1     8007.24     7783.77    183.99 o 
  14  10   1     5620.44     5537.44    136.10 o 
  16  10   1      247.48      274.26     51.78 o 
  16  10   1      173.71      205.75     41.24 o 
  18  10   1     1208.81     1292.48     90.73 o 
  18  10   1      848.49      866.08     77.44 o 
  20  10   1     2898.72     2926.36    160.39 o 
  20  10   1     4129.71     3866.68    181.47 o 
  22  10   1     1478.90     1431.79    127.62 o 
  22  10   1     2106.93     2171.17    148.93 o 
 -21  11   1       17.49        7.10     39.87 o 
 -21  11   1       24.92       32.99     48.12 o 
 -19  11   1        6.05       -1.60     34.37 o 
 -19  11   1        4.25       17.18     34.83 o 
 -17  11   1       47.24       84.78     37.58 o 
 -17  11   1       67.30       48.80     35.28 o 
 -15  11   1     2356.99     2353.55    107.69 o 
 -15  11   1     1654.42     1776.16     94.86 o 
 -13  11   1     2332.59     2163.38     98.52 o 
 -13  11   1     1637.29     1577.28     74.69 o 
 -11  11   1     1399.20     1346.10     67.13 o 
 -11  11   1     1993.40     1849.25     74.92 o 
  -9  11   1       59.81       65.30     22.45 o 
  -9  11   1       85.21      102.42     26.12 o 
  -7  11   1       64.94       98.75     23.60 o 
  -7  11   1       92.52      124.18     30.93 o 
  -5  11   1     4747.03     4609.50    119.60 o 
  -5  11   1     6762.93     6647.09    141.37 o 
  -3  11   1     1349.48     1376.80     66.90 o 
  -3  11   1     1922.55     1910.20     77.44 o 
  -1  11   1      548.54      541.19     44.68 o 
  -1  11   1      385.03      363.62     40.10 o 
   1  11   1      228.02      241.50     36.43 o 
   1  11   1      160.05      164.97     30.93 o 
   3  11   1      275.42      254.78     37.81 o 
   3  11   1      193.32      153.97     31.39 o 
   5  11   1     4082.32     4075.18     94.40 o 
   5  11   1     2865.46     3076.66     99.44 o 
   7  11   1      366.81      341.39     35.28 o 
   7  11   1      257.47      279.30     34.83 o 
   9  11   1       90.69      108.38     27.95 o 
   9  11   1       63.66      119.83     27.27 o 
  11  11   1     1264.72     1283.55     76.53 o 
  11  11   1     1801.80     1727.59     75.61 o 
  13  11   1    11801.77    11323.26    220.19 o 
  13  11   1     8283.89     8331.83    189.48 o 
  15  11   1      605.63      564.10     65.30 o 
  15  11   1      425.10      380.34     58.20 o 
  17  11   1      169.15      212.17     46.51 o 
  17  11   1      240.98      301.30     56.59 o 
  19  11   1      390.04      369.58     74.46 o 
  19  11   1      555.68      551.73     73.78 o 
  21  11   1      100.20       85.92     57.28 o 
  21  11   1       70.33        8.94     51.32 o 
 -20  12   1     2998.10     2929.80    201.17 o 
 -20  12   1     2104.43     2157.42    119.14 o 
 -18  12   1     3155.42     3189.62    159.70 o 
 -18  12   1     2214.85     2115.03    112.50 o 
 -16  12   1       15.91        3.90     32.08 o 
 -16  12   1       22.66       44.45     40.55 o 
 -14  12   1      616.91      553.79     72.40 o 
 -14  12   1      878.89      875.25     85.23 o 
 -12  12   1     4108.77     3846.06    126.71 o 
 -12  12   1     5853.62     5548.44    183.76 o 
 -10  12   1     3675.12     3772.51    120.75 o 
 -10  12   1     2579.64     2758.64    106.31 o 
  -8  12   1      566.70      569.37     52.01 o 
  -8  12   1      807.36      762.29     58.66 o 
  -6  12   1     3923.07     3592.42    112.73 o 
  -6  12   1     5589.06     5140.38    132.66 o 
  -4  12   1     7898.68     7759.25    160.39 o 
  -4  12   1    11252.96    10431.97    183.99 o 
  -2  12   1     3022.16     2745.81     95.54 o 
  -2  12   1     4305.57     4069.45    115.25 o 
   0  12   1     1591.81     1382.07     69.88 o 
   0  12   1     2267.80     2004.37     82.03 o 
   2  12   1     6618.62     6045.64    138.62 o 
   2  12   1     9429.31     9031.57    170.70 o 
   4  12   1     8153.27     7992.27    162.22 o 
   4  12   1    11615.68    11782.65    198.19 o 
   6  12   1      702.42      685.77     54.53 o 
   6  12   1     1000.72      980.65     63.47 o 
   8  12   1      578.52      543.71     46.97 o 
   8  12   1      824.19      774.66     60.03 o 
  10  12   1     1337.77     1321.12     78.59 o 
  10  12   1     1905.87     1870.56     90.73 o 
  12  12   1     2796.46     2859.00    112.27 o 
  12  12   1     1962.89     1999.79    116.39 o 
  14  12   1     1069.30     1030.60     93.25 o 
  14  12   1     1523.40     1415.98    103.11 o 
  16  12   1     1328.80     1358.24    108.83 o 
  16  12   1     1893.09     1807.55    102.42 o 
  18  12   1     3116.93     2985.01    133.12 o 
  18  12   1     2187.83     2111.60    136.33 o 
  20  12   1     1159.04     1251.47    147.10 o 
  20  12   1     1651.25     1698.03    129.68 o 
 -21  13   1      101.70      163.59     62.55 o 
 -21  13   1      144.89      126.02     73.32 o 
 -19  13   1      475.36      506.36     83.86 o 
 -19  13   1      333.67      282.97     69.20 o 
 -17  13   1      667.77      584.26     80.65 o 
 -17  13   1      468.72      528.36     84.09 o 
 -15  13   1       77.54       59.34     45.60 o 
 -15  13   1       54.43       61.63     43.08 o 
 -13  13   1        0.12       -8.25     34.83 o 
 -13  13   1        0.08       -7.56     33.68 o 
 -11  13   1      137.21      158.32     39.87 o 
 -11  13   1      195.48      197.73     53.39 o 
  -9  13   1        8.01       -3.44     25.20 o 
  -9  13   1        5.63      -23.37     23.37 o 
  -7  13   1       91.62      105.17     34.14 o 
  -7  13   1       64.31       41.47     28.18 o 
  -5  13   1      179.77      182.38     38.26 o 
  -5  13   1      256.12      257.31     42.39 o 
  -3  13   1      376.73      364.76     48.34 o 
  -3  13   1      536.71      428.69     47.89 o 
  -1  13   1       30.01       38.26     26.12 o 
  -1  13   1       21.06       15.12     23.14 o 
   1  13   1      131.73      101.50     30.70 o 
   1  13   1       92.46       70.80     28.18 o 
   3  13   1      468.14      551.04     51.32 o 
   3  13   1      328.60      346.43     47.20 o 
   5  13   1     2682.50     2689.22    102.88 o 
   5  13   1     1882.90     1845.59     86.15 o 
   7  13   1       48.65       35.51     29.33 o 
   7  13   1       69.31       57.05     29.10 o 
   9  13   1        5.37        0.92     25.20 o 
   9  13   1        3.77       -2.06     25.89 o 
  11  13   1      435.11      418.61     57.97 o 
  11  13   1      305.41      315.96     61.18 o 
  13  13   1      915.73     1044.80     94.17 o 
  13  13   1      642.77      647.50     77.67 o 
  15  13   1      440.02      391.80     74.24 o 
  15  13   1      308.86      283.43     67.13 o 
  17  13   1      347.30      319.86     71.72 o 
  17  13   1      243.77      222.71     62.78 o 
  19  13   1      103.09      118.00     55.91 o 
  19  13   1       72.36       30.93     65.99 o 
 -20  14   1      463.07      433.50    109.75 o 
 -20  14   1      325.04      310.00     76.76 o 
 -18  14   1       77.45      150.99     61.86 o 
 -18  14   1      110.33      139.99     60.72 o 
 -16  14   1     1149.20     1096.12    103.79 o 
 -16  14   1     1637.22     1775.93    125.33 o 
 -14  14   1     4582.26     4457.13    185.13 o 
 -14  14   1     3216.38     3169.92    156.03 o 
 -12  14   1      941.37      854.86     72.63 o 
 -12  14   1     1341.14     1228.56    101.04 o 
 -10  14   1     2172.04     2050.42     99.21 o 
 -10  14   1     1524.59     1484.49     87.75 o 
  -8  14   1     4250.11     4345.32    136.79 o 
  -8  14   1     2983.23     2944.23    114.79 o 
  -6  14   1      875.05      900.45     67.13 o 
  -6  14   1      614.22      646.36     60.49 o 
  -4  14   1      280.96      297.40     47.89 o 
  -4  14   1      197.21      221.10     41.93 o 
  -2  14   1     5683.22     5299.84    143.20 o 
  -2  14   1     8096.69     7702.66    171.15 o 
   0  14   1     6052.29     5591.06    146.64 o 
   0  14   1     8622.48     8117.60    175.97 o 
   2  14   1      245.26      202.77     41.47 o 
   2  14   1      349.41      292.59     46.74 o 
   4  14   1     1896.68     1704.22     86.38 o 
   4  14   1     2702.13     2542.35    103.56 o 
   6  14   1      148.42      205.98     42.62 o 
   6  14   1      104.18      128.31     36.43 o 
   8  14   1     1479.71     1405.90     83.40 o 
   8  14   1     2108.08     2088.23     99.44 o 
  10  14   1     2414.90     2356.76    129.00 o 
  10  14   1     3440.42     3468.01    128.54 o 
  12  14   1      270.04      309.55     66.45 o 
  12  14   1      189.55      133.81     51.32 o 
  14  14   1     2656.33     2468.57    142.29 o 
  14  14   1     1864.53     1876.98    126.02 o 
  16  14   1     2353.80     2412.89    145.95 o 
  16  14   1     3353.37     3590.13    175.05 o 
  18  14   1      180.45      182.61     64.84 o 
  18  14   1      257.07      320.54     75.15 o 
 -19  15   1      159.34      212.17     68.28 o 
 -19  15   1      227.00      186.28     67.82 o 
 -17  15   1        1.71        3.21     44.68 o 
 -17  15   1        2.43       32.08     46.97 o 
 -15  15   1       35.50        6.19     45.60 o 
 -15  15   1       50.57       61.63     47.43 o 
 -13  15   1       62.84       17.18     44.91 o 
 -13  15   1       89.53      113.65     52.01 o 
 -11  15   1       20.51       32.31     36.20 o 
 -11  15   1       29.22       51.09     43.08 o 
  -9  15   1      222.73      226.83     46.97 o 
  -9  15   1      156.34      173.90     43.30 o 
  -7  15   1     1284.44     1114.68     77.21 o 
  -7  15   1     1829.89     1776.39     93.71 o 
  -5  15   1       18.70       28.64     28.87 o 
  -5  15   1       13.13       10.31     27.95 o 
  -3  15   1     1840.27     1729.19     89.82 o 
  -3  15   1     1291.72     1251.24     77.90 o 
  -1  15   1      474.74      517.59     54.30 o 
  -1  15   1      676.35      620.69     59.57 o 
   1  15   1      385.32      356.52     52.93 o 
   1  15   1      548.95      576.47     57.05 o 
   3  15   1      311.52      322.38     50.87 o 
   3  15   1      443.81      486.43     58.88 o 
   5  15   1      852.71      756.56     65.53 o 
   5  15   1     1214.83     1122.93     75.84 o 
   7  15   1      170.37      204.15     45.60 o 
   7  15   1      242.73      258.22     49.26 o 
   9  15   1      505.14      510.49     63.01 o 
   9  15   1      719.66      664.46     60.72 o 
  11  15   1      715.93      715.78     85.92 o 
  11  15   1     1019.96     1005.62     79.73 o 
  13  15   1     4751.26     4809.52    195.21 o 
  13  15   1     3335.00     3283.33    164.97 o 
  15  15   1      177.43      179.40     62.55 o 
  15  15   1      252.77      248.37     67.13 o 
  17  15   1        2.10       54.07     51.09 o 
  17  15   1        1.47        5.96     44.68 o 
 -16  16   1      215.68      370.03     79.51 o 
 -16  16   1      307.27      418.61     85.23 o 
 -14  16   1      189.23      171.84     60.26 o 
 -14  16   1      269.60      290.07     71.03 o 
 -12  16   1      162.30      171.61     56.36 o 
 -12  16   1      231.22      179.40     60.49 o 
 -10  16   1     2306.73     2215.62    134.50 o 
 -10  16   1     1619.14     1571.33     87.52 o 
  -8  16   1      139.44      110.90     41.24 o 
  -8  16   1      198.65      179.63     46.51 o 
  -6  16   1      446.80      452.75     60.72 o 
  -6  16   1      636.55      685.08     67.59 o 
  -4  16   1      702.91      672.02     65.99 o 
  -4  16   1     1001.41     1007.91     75.61 o 
  -2  16   1     1700.28     1552.08     88.90 o 
  -2  16   1     2422.32     2334.08    107.23 o 
   0  16   1     3205.38     3082.85    120.52 o 
   0  16   1     2249.92     2134.05    102.42 o 
   2  16   1      188.76      197.27     44.22 o 
   2  16   1      132.50      104.02     38.49 o 
   4  16   1     2109.57     2058.21    102.19 o 
   4  16   1     1480.75     1461.12     88.44 o 
   6  16   1     2290.77     2308.87    110.90 o 
   6  16   1     1607.93     1553.45     91.88 o 
   8  16   1      658.01      677.52     70.11 o 
   8  16   1      461.87      441.52     60.49 o 
  10  16   1      632.29      565.70     82.48 o 
  10  16   1      900.80      882.81     77.44 o 
  12  16   1      315.96      383.09     79.05 o 
  12  16   1      221.78      222.02     65.99 o 
  14  16   1       75.60       52.47     49.26 o 
  14  16   1      107.70      132.89     58.20 o 
  16  16   1      157.40      113.65     59.80 o 
  16  16   1      224.24      275.41     74.01 o 
 -15  17   1      182.16      178.03     66.67 o 
 -15  17   1      127.86      108.60     59.57 o 
 -13  17   1      140.84      164.05     64.38 o 
 -13  17   1       98.86       87.07     54.53 o 
 -11  17   1     1307.60     1285.61     94.40 o 
 -11  17   1     1862.90     1872.16    131.52 o 
  -9  17   1     1861.76     1835.28    107.69 o 
  -9  17   1     2652.39     2573.97    121.89 o 
  -7  17   1       55.39       25.66     35.51 o 
  -7  17   1       78.91       80.65     39.41 o 
  -5  17   1      675.73      724.72     70.34 o 
  -5  17   1      962.69      989.81     78.13 o 
  -3  17   1     2210.35     2230.28    109.75 o 
  -3  17   1     3149.01     3097.51    125.79 o 
  -1  17   1       25.36       17.41     34.60 o 
  -1  17   1       36.13       41.24     34.83 o 
   1  17   1     2970.16     2921.32    124.41 o 
   1  17   1     2084.81     2058.21    106.31 o 
   3  17   1       90.86       65.07     37.81 o 
   3  17   1      129.44      142.97     43.53 o 
   5  17   1      640.95      572.35     67.13 o 
   5  17   1      913.13      932.30     77.90 o 
   7  17   1     1992.43     1971.37    108.83 o 
   7  17   1     1398.53     1311.04     90.27 o 
   9  17   1       44.49        2.06     43.08 o 
   9  17   1       63.38       81.57     42.16 o 
  11  17   1      934.34      981.56    103.56 o 
  11  17   1      655.83      617.49     91.42 o 
  13  17   1     1424.63     1403.38    123.73 o 
  13  17   1      999.98     1072.75    109.52 o 
  15  17   1     1571.95     1676.95    137.02 o 
  15  17   1     2239.50     2311.85    154.43 o 
 -14  18   1      179.08      230.04     71.94 o 
 -14  18   1      125.70      173.45     67.59 o 
 -12  18   1     1040.04     1030.14    111.12 o 
 -12  18   1      730.02      765.04     96.69 o 
 -10  18   1     1577.63     1535.81    124.41 o 
 -10  18   1     1107.37     1071.61     90.50 o 
  -8  18   1      406.97      464.20     69.20 o 
  -8  18   1      285.66      287.55     58.43 o 
  -6  18   1       97.33      128.31     44.22 o 
  -6  18   1      138.67      170.47     47.43 o 
  -4  18   1      424.84      318.25     57.51 o 
  -4  18   1      605.25      524.69     67.82 o 
  -2  18   1      108.60       85.69     41.70 o 
  -2  18   1      154.72      179.86     49.26 o 
   0  18   1     1544.31     1572.47     98.06 o 
   0  18   1     1083.98     1029.91     82.94 o 
   2  18   1       30.36       22.91     34.60 o 
   2  18   1       21.31       29.33     35.74 o 
   4  18   1       32.71        7.10     32.99 o 
   4  18   1       22.96       31.85     35.74 o 
   6  18   1      105.15      120.52     44.22 o 
   6  18   1       73.81       56.59     37.81 o 
   8  18   1     1034.30      950.86    101.96 o 
   8  18   1     1473.52     1401.77     97.61 o 
  10  18   1     1063.08     1044.11    106.54 o 
  10  18   1      746.20      772.37     97.38 o 
  12  18   1      439.73      517.82     94.17 o 
  12  18   1      308.66      317.11     76.53 o 
 -11  19   1      503.45      495.59     90.96 o 
 -11  19   1      717.24      731.82    101.73 o 
  -9  19   1      348.65      382.86     82.48 o 
  -9  19   1      244.73      237.37     60.26 o 
  -7  19   1     2862.56     2721.06    133.12 o 
  -7  19   1     4078.19     3898.53    155.12 o 
  -5  19   1      102.91      118.00     46.74 o 
  -5  19   1       72.23       63.01     42.16 o 
  -3  19   1       39.62       24.97     38.49 o 
  -3  19   1       27.81       14.21     35.97 o 
  -1  19   1     1942.65     1943.19    112.04 o 
  -1  19   1     1363.59     1399.48     98.06 o 
   1  19   1     4775.92     4902.09    169.78 o 
   1  19   1     3352.31     3274.17    139.77 o 
   3  19   1     2193.02     2188.35    117.77 o 
   3  19   1     1539.33     1511.30    100.81 o 
   5  19   1       98.98      137.70     47.66 o 
   5  19   1       69.48       90.73     47.43 o 
   7  19   1     1118.31     1126.83     92.11 o 
   7  19   1     1593.22     1656.10    109.29 o 
   9  19   1     1645.12     1699.18    111.81 o 
   9  19   1     1154.74     1196.25    101.04 o 
  11  19   1     1077.41     1251.01    119.83 o 
  11  19   1      756.26      890.60    107.00 o 
 -10  20   1      447.01      471.31     94.17 o 
 -10  20   1      313.76      323.52     67.59 o 
  -8  20   1       21.24       15.58     43.08 o 
  -8  20   1       30.26       20.16     52.70 o 
  -6  20   1      425.37      337.04     65.99 o 
  -6  20   1      606.00      626.42     79.05 o 
  -4  20   1       33.39       45.14     42.85 o 
  -4  20   1       23.44       27.49     39.87 o 
  -2  20   1      711.84      698.60     81.57 o 
  -2  20   1      499.66      511.86     75.38 o 
   0  20   1       10.24       20.62     39.41 o 
   0  20   1       14.59      -14.21     37.81 o 
   2  20   1       58.96      101.50     46.51 o 
   2  20   1       84.00      104.71     47.20 o 
   4  20   1        2.26        4.12     38.49 o 
   4  20   1        3.23        9.85     39.87 o 
   6  20   1       15.96       27.49     43.76 o 
   6  20   1       11.20       -3.90     39.64 o 
   8  20   1      267.05      290.76     76.07 o 
   8  20   1      380.45      432.81     74.46 o 
  -5  21   1     2890.23     3025.80    148.70 o 
  -5  21   1     2028.71     2142.99    126.48 o 
  -3  21   1     5156.36     4773.32    181.01 o 
  -3  21   1     7346.09     7335.60    222.25 o 
  -1  21   1     1076.44     1057.63     96.46 o 
  -1  21   1     1533.56     1480.59    107.92 o 
   1  21   1      156.37      176.20     57.51 o 
   1  21   1      222.77      266.93     63.70 o 
   3  21   1      117.36      212.40     60.95 o 
   3  21   1      167.20      195.44     58.88 o 
   5  21   1      229.82      254.10     63.93 o 
   5  21   1      161.32      139.77     56.59 o 
 -26   0   2      898.92     1309.67    157.18 o 
 -24   0   2    11659.87     9917.82    364.99 o 
 -22   0   2    22374.20    21082.29    495.13 o 
 -20   0   2     2658.90     2643.39    173.90 o 
 -18   0   2    15495.15    15349.87    371.18 o 
 -16   0   2    16492.41    17130.15    364.99 o 
 -14   0   2    33324.11    30759.76    287.09 o 
 -12   0   2   106722.76   111865.41    514.61 o 
 -10   0   2   149003.14   149715.39    569.37 o 
  -8   0   2     8662.31     8334.12    173.68 o 
  -8   0   2     4610.21     4561.61    181.92 o 
  -6   0   2       61.79       62.55     28.18 o 
  -6   0   2       88.02       96.00     13.75 o 
  -6   0   2      469.14      435.56     55.22 o 
  -4   0   2     2353.31     2498.82     48.12 o 
  -4   0   2     4787.86     5051.70    138.39 o 
  -4   0   2     3352.68     3565.84    113.19 o 
  -2   0   2      283.86      300.61     15.35 o 
  -2   0   2      199.25      197.73     18.56 o 
   0   0   2       73.94       83.17     13.98 o 
   0   0   2       51.90       74.01     11.46 o 
   2   0   2     2044.64     2270.38     52.47 o 
   2   0   2     1435.18     1427.44     71.72 o 
   4   0   2      604.75      650.25     52.93 o 
   4   0   2      381.12      366.83     20.16 o 
   4   0   2      542.97      458.93     36.20 o 
   6   0   2     7593.90     6860.40    137.24 o 
   6   0   2     2983.69     2751.08    141.14 o 
   8   0   2   148354.77   154542.09    633.75 o 
  10   0   2   115854.63   122516.66    611.99 o 
  12   0   2    31959.83    29846.25    324.21 o 
  14   0   2    16224.43    16470.51    261.66 o 
  16   0   2    16238.49    16184.79    277.93 o 
  18   0   2     2601.83     2710.07    171.38 o 
  20   0   2    22694.08    21324.48    482.99 o 
  22   0   2    10901.89     9752.62    351.47 o 
  24   0   2      768.33     1084.21    147.56 o 
 -25   1   2      157.29       79.28     63.47 o 
 -23   1   2      378.49      357.20     68.28 o 
 -21   1   2      723.98      702.26     76.53 o 
 -19   1   2        4.81       -0.23     41.47 o 
 -17   1   2     2763.95     2510.73    107.69 o 
 -15   1   2     2253.24     2312.08     96.00 o 
 -13   1   2        4.14       19.70     20.62 o 
 -11   1   2     3473.97     3350.24     67.36 o 
  -9   1   2     3989.42     3942.06     54.76 o 
  -9   1   2     1430.60     1831.61     82.26 o 
  -7   1   2     2712.89     2729.54     95.54 o 
  -7   1   2     1667.30     1935.86     52.01 o 
  -7   1   2     1170.31     1356.41     52.47 o 
  -5   1   2     6773.93     6547.19     74.92 o 
  -5   1   2    11423.00    10278.00    216.52 o 
  -5   1   2     4754.76     4599.87     66.90 o 
  -3   1   2      576.85      532.25     15.35 o 
  -3   1   2      821.82      771.92     17.64 o 
  -1   1   2       59.03      101.50      7.56 o 
  -1   1   2       41.43       74.01      6.87 o 
  -1   1   2      100.47      154.66     23.60 o 
   1   1   2      654.52      588.62     19.48 o 
   1   1   2      459.42      442.89     13.52 o 
   1   1   2     1231.37     1103.00     62.55 o 
   3   1   2     4649.07     4537.55     61.18 o 
   3   1   2     6623.37     6680.77     68.74 o 
   3   1   2    11378.12    10802.69    214.23 o 
   5   1   2     2659.92     2886.03     68.97 o 
   5   1   2     1045.59     1164.63     46.51 o 
   5   1   2     1489.61     1704.22     57.97 o 
   7   1   2     4210.53     4112.76     93.71 o 
   7   1   2     2779.93     2903.22     85.00 o 
   9   1   2     3443.38     3387.35     70.57 o 
  11   1   2        3.57       19.93     21.77 o 
  13   1   2     2099.44     2193.39     68.51 o 
  15   1   2     2542.57     2315.75     75.61 o 
  17   1   2        5.07        0.69     34.60 o 
  19   1   2      683.88      612.90     70.57 o 
  21   1   2      356.16      368.43     68.97 o 
  23   1   2      142.55       69.65     65.30 o 
 -26   2   2     4386.38     4673.65    189.48 o 
 -24   2   2    12185.08    11641.05    277.24 o 
 -22   2   2     4847.83     4722.91    170.24 o 
 -20   2   2     4612.78     5103.49    165.66 o 
 -18   2   2    14820.78    14591.01    256.85 o 
 -16   2   2    28783.79    29559.16    338.87 o 
 -14   2   2     1205.52      923.82     61.40 o 
 -12   2   2    30622.76    29604.98    207.36 o 
 -10   2   2   119494.82   121444.36    369.35 o 
 -10   2   2    50999.56    59779.57    633.98 o 
  -8   2   2     6065.62     6372.14    118.91 o 
  -8   2   2    13598.83    12307.80     99.67 o 
  -8   2   2     8641.48    10326.57    279.99 o 
  -6   2   2    21746.18    22992.72    146.64 o 
  -6   2   2    30981.02    31889.80    215.38 o 
  -6   2   2    57221.36    54924.45    561.35 o 
  -4   2   2    10609.72    11509.77     76.53 o 
  -4   2   2     7447.17     8272.26     73.32 o 
  -2   2   2    63032.73    68392.30    196.82 o 
  -2   2   2    89800.50    94500.65    237.83 o 
   0   2   2    58887.82    62956.59    183.53 o 
   0   2   2    83895.38    88101.00    252.72 o 
   2   2   2     8298.77     9199.52     67.13 o 
   2   2   2    19270.13    21140.72    298.78 o 
   2   2   2    11822.96    12755.74     89.82 o 
   4   2   2    37383.68    38378.56    189.03 o 
   4   2   2    59129.86    58101.70    552.64 o 
   4   2   2    26240.34    26803.27    174.59 o 
   6   2   2     7062.56     6791.44    147.78 o 
   6   2   2     4957.35     4724.75    188.80 o 
   6   2   2    13128.18    12143.98    192.23 o 
   8   2   2   117727.37   122233.00    448.39 o 
   8   2   2    66727.80    81650.96    738.01 o 
  10   2   2    30854.76    30883.49    219.27 o 
  12   2   2     1495.71     1183.65     50.64 o 
  14   2   2    28988.32    29473.01    248.37 o 
  16   2   2    14654.98    14743.84    214.23 o 
  18   2   2     4269.70     4735.51    155.35 o 
  20   2   2     4539.28     4535.26    162.68 o 
  22   2   2    13164.25    12616.43    281.13 o 
  24   2   2     4600.31     4870.24    190.40 o 
 -25   3   2      336.82      403.49     77.21 o 
 -23   3   2      179.37      112.04     57.05 o 
 -21   3   2      265.85      184.44     56.14 o 
 -19   3   2     1051.71     1106.44     83.63 o 
 -17   3   2      388.34      417.23     56.36 o 
 -15   3   2      181.75      139.54     32.76 o 
 -13   3   2      231.86      301.76     32.99 o 
 -11   3   2     1820.70     1888.20     47.66 o 
 -11   3   2     1228.07     1258.34     74.46 o 
  -9   3   2      542.26      604.20     38.03 o 
  -9   3   2        3.67        5.50     17.18 o 
  -9   3   2        5.23       34.83     16.50 o 
  -7   3   2    18152.38    20707.45    144.12 o 
  -7   3   2    12741.51    14367.39    128.08 o 
  -7   3   2    26364.43    27723.88    301.07 o 
  -5   3   2     1123.49     1119.72     32.08 o 
  -5   3   2     1600.59     1601.34     32.54 o 
  -3   3   2    12566.95    13536.82     86.38 o 
  -3   3   2     8820.99     9513.65     78.13 o 
  -1   3   2      904.57      936.43     22.22 o 
  -1   3   2     1288.71     1351.14     26.12 o 
   1   3   2    22668.04    24013.24    116.39 o 
   1   3   2    15911.14    17033.46     96.69 o 
   3   3   2      660.19      688.29     25.66 o 
   3   3   2      463.40      493.53     19.02 o 
   3   3   2     1783.68     1731.94    100.58 o 
   5   3   2     8212.06     8763.96     90.96 o 
   5   3   2    11699.43    12674.40    133.12 o 
   5   3   2    24440.94    25353.61    398.22 o 
   7   3   2      768.76      785.43     48.34 o 
   7   3   2      765.09      830.57     47.43 o 
   7   3   2      537.03      569.83     34.37 o 
   9   3   2     1329.38     1424.92     61.63 o 
  11   3   2      173.74      212.63     28.64 o 
  13   3   2      131.78      153.74     30.47 o 
  15   3   2      304.63      321.69     38.72 o 
  17   3   2      952.12      996.00     66.22 o 
  19   3   2      193.91      197.50     57.51 o 
  21   3   2      150.62      116.85     56.36 o 
  23   3   2      322.56      390.65     78.36 o 
 -26   4   2     1974.70     2050.88    133.81 o 
 -24   4   2     5594.77     5587.85    197.05 o 
 -22   4   2     4775.23     5263.64    179.40 o 
 -20   4   2     2820.62     3239.57    135.18 o 
 -18   4   2     1063.93     1100.02     79.73 o 
 -16   4   2     4233.35     4117.11    109.29 o 
 -14   4   2    22677.28    20923.29    224.08 o 
 -12   4   2     8495.91     7289.32     98.06 o 
 -12   4   2     3996.75     4440.17    192.01 o 
 -10   4   2     3599.05     2856.02     79.51 o 
 -10   4   2     1488.58     1498.24     79.05 o 
 -10   4   2     2120.72     2171.17     71.03 o 
  -8   4   2     3723.03     3394.69     88.90 o 
  -8   4   2    10902.60     9655.70    149.39 o 
  -8   4   2     5304.06     5051.70    102.65 o 
  -6   4   2    21906.67    23431.95    158.55 o 
  -6   4   2    31209.65    31804.79    162.68 o 
  -4   4   2     5405.76     5095.47     64.84 o 
  -4   4   2     7701.40     7458.18     71.49 o 
  -2   4   2    59582.86    63484.03    205.52 o 
  -2   4   2    84885.58    89166.20    248.60 o 
   0   4   2   155953.59   163920.78    332.92 o 
   0   4   2   222181.53   229122.78    569.60 o 
   2   4   2    22353.36    22650.64    124.41 o 
   2   4   2    31846.04    32140.69    162.45 o 
   2   4   2    37251.80    37420.83    461.91 o 
   4   4   2     9674.31     9664.64     96.00 o 
   4   4   2    13782.65    13604.64    135.87 o 
   4   4   2    35689.32    35959.48    488.49 o 
   6   4   2     5598.54     5103.26    102.88 o 
   6   4   2     7976.04     7635.75    113.65 o 
   6   4   2    11699.06    10351.09    192.69 o 
   8   4   2     3594.69     2884.89     82.48 o 
   8   4   2     2106.12     1964.27     88.44 o 
   8   4   2     1478.33     1451.95     62.32 o 
  10   4   2     7988.49     6977.71    137.93 o 
  10   4   2     3991.74     5509.26    211.02 o 
  12   4   2    22900.75    21869.79    205.75 o 
  14   4   2     4143.01     3876.99     95.54 o 
  16   4   2     1366.33     1283.09     71.72 o 
  18   4   2     3510.82     3885.93    123.50 o 
  20   4   2     4227.77     4646.61    165.66 o 
  22   4   2     5198.74     5232.71    186.51 o 
  24   4   2     2023.04     1920.74    130.37 o 
 -25   5   2      638.11      673.62     87.75 o 
 -23   5   2      663.36      715.09     84.32 o 
 -21   5   2      351.84      344.14     64.61 o 
 -19   5   2      452.24      496.97     62.09 o 
 -17   5   2     2012.01     2060.27    100.36 o 
 -15   5   2     1367.17     1446.45     67.82 o 
 -13   5   2     2068.77     1830.01     69.20 o 
 -13   5   2     1145.18     1194.88     81.11 o 
 -11   5   2      323.45      491.70     52.01 o 
 -11   5   2     1233.03     1241.85     59.57 o 
 -11   5   2      460.81      525.15     46.05 o 
  -9   5   2    12600.11    15207.58    197.05 o 
  -9   5   2    17950.92    19574.90    229.81 o 
  -9   5   2    22415.55    24004.99    219.96 o 
  -7   5   2    17996.96    19793.25    152.37 o 
  -7   5   2    12632.42    13490.99    150.08 o 
  -7   5   2    22137.88    23038.78    380.80 o 
  -5   5   2     4471.04     4827.39     70.57 o 
  -5   5   2     6369.73     6793.96     75.61 o 
  -3   5   2    10510.53    10921.84     87.30 o 
  -3   5   2     7377.55     7755.13     73.32 o 
  -1   5   2     8527.85     8974.29     70.11 o 
  -1   5   2    12149.32    12934.91     89.82 o 
   1   5   2      550.33      525.61     21.08 o 
   1   5   2      784.03      811.10     26.58 o 
   3   5   2     2454.04     2522.19     59.80 o 
   3   5   2     1722.54     1836.88     40.33 o 
   3   5   2     6925.08     6919.06    220.42 o 
   5   5   2     4140.92     4952.04     85.69 o 
   5   5   2     5899.42     6722.01    121.89 o 
   5   5   2    18531.84    20089.73    258.91 o 
   7   5   2     6360.60     7553.27    140.22 o 
   7   5   2     4464.63     5298.70    120.29 o 
   7   5   2    18960.71    20990.88    244.93 o 
   9   5   2     1423.60     1319.52     62.32 o 
   9   5   2      772.22      857.61     52.93 o 
   9   5   2     1100.15     1067.03     71.94 o 
  11   5   2      622.96     1073.44     77.90 o 
  11   5   2     1768.14     1689.78     76.30 o 
  13   5   2     1940.91     1997.95     69.88 o 
  15   5   2     2242.35     2133.82     87.07 o 
  17   5   2      641.60      600.53     57.51 o 
  19   5   2      248.91      260.28     60.26 o 
  21   5   2      513.62      455.95     74.01 o 
  23   5   2      907.02      882.81     96.23 o 
 -24   6   2     6159.28     6186.78    207.13 o 
 -22   6   2      928.58      957.73     89.82 o 
 -20   6   2     9500.54     9075.56    221.10 o 
 -18   6   2     1969.27     1929.44    101.04 o 
 -16   6   2     1785.50     1849.02     79.73 o 
 -14   6   2    17588.62    17138.86    211.02 o 
 -12   6   2     1080.21     1058.09     77.21 o 
 -12   6   2     1538.94     1721.40     79.96 o 
 -12   6   2     4058.53     3808.02    105.17 o 
 -10   6   2     8886.90     8876.46    144.12 o 
 -10   6   2     4252.72     4476.15    140.68 o 
 -10   6   2     6058.70     6292.63    143.89 o 
  -8   6   2    26361.24    25796.50    311.61 o 
  -8   6   2    15228.98    15602.82    164.28 o 
  -8   6   2    10689.52    10942.92    169.55 o 
  -6   6   2     4886.68     5221.48     75.61 o 
  -6   6   2     3430.06     3578.90     78.36 o 
  -6   6   2     9594.15     9369.53    223.17 o 
  -4   6   2    28844.50    30910.30    161.76 o 
  -4   6   2    20246.52    21966.25    178.95 o 
  -2   6   2    11461.50    11292.79     87.52 o 
  -2   6   2    16328.79    16144.01    106.77 o 
   0   6   2    10462.51    10000.53     81.11 o 
   0   6   2     7343.84     6947.01     68.97 o 
   2   6   2    15304.46    16093.37    152.14 o 
   2   6   2    10742.50    11142.02     96.23 o 
   2   6   2    35550.98    37064.54    337.50 o 
   4   6   2     4707.47     4754.07     77.21 o 
   4   6   2     6706.56     6835.89    106.54 o 
   4   6   2    10136.62     9904.53    214.23 o 
   6   6   2    15859.74    16133.47    204.84 o 
   6   6   2    26549.26    25779.55    257.99 o 
   6   6   2    11132.26    11398.41    186.96 o 
   8   6   2     4029.24     4331.80    138.16 o 
   8   6   2     8281.96     8311.90    143.20 o 
   8   6   2     2828.20     3129.36    102.65 o 
  10   6   2     4669.78     4359.98    114.56 o 
  10   6   2     2519.59     2917.65    104.02 o 
  10   6   2     3589.57     3776.41    137.24 o 
  12   6   2    17640.41    16941.58    205.29 o 
  14   6   2     1717.88     1700.78     68.97 o 
  16   6   2     2018.54     1821.30     85.00 o 
  18   6   2     9214.84     8880.12    184.90 o 
  20   6   2     1100.61     1033.80     90.96 o 
  22   6   2     6314.69     6727.51    210.33 o 
 -25   7   2      744.72      684.39     90.50 o 
 -23   7   2     1342.57     1398.34    106.54 o 
 -21   7   2     1905.22     1803.43    111.35 o 
 -19   7   2     6610.36     6233.06    180.32 o 
 -17   7   2     1307.66     1372.91     74.01 o 
 -15   7   2    13377.01    13515.74    218.35 o 
 -15   7   2     3225.68     5945.51    314.82 o 
 -13   7   2     1746.60     1724.84    136.33 o 
 -13   7   2     4848.32     4643.87    121.66 o 
 -13   7   2     2488.31     2760.02    205.98 o 
 -11   7   2     7809.58     7690.51    143.66 o 
 -11   7   2     5469.99     5834.39    171.61 o 
 -11   7   2     7792.90     8180.15    178.72 o 
  -9   7   2     3972.89     4079.76    124.64 o 
  -9   7   2     4111.04     4392.98    100.13 o 
  -9   7   2     2788.65     2966.91    116.85 o 
  -7   7   2      798.80     1061.99     45.60 o 
  -7   7   2     3507.80     3665.74    118.69 o 
  -7   7   2      560.69      721.05     48.57 o 
  -5   7   2     3214.17     3258.82     76.30 o 
  -5   7   2     4579.12     4648.22     68.28 o 
  -3   7   2     9150.92     9504.02     87.75 o 
  -3   7   2     6423.21     6768.06     93.25 o 
  -1   7   2     1083.81     1007.91     25.43 o 
  -1   7   2      760.75      709.36     31.16 o 
   1   7   2       27.40      135.18     30.70 o 
   1   7   2       19.23       23.83     10.31 o 
   1   7   2     6450.61     6937.62    113.42 o 
   3   7   2     1442.17     1435.23     62.32 o 
   3   7   2     1012.29      983.63     38.03 o 
   3   7   2     4656.34     4593.00    128.54 o 
   5   7   2     4420.12     4033.94    113.87 o 
   5   7   2     2709.01     2753.60     71.26 o 
   5   7   2     3859.43     3715.00    101.96 o 
   7   7   2      138.14      288.01     40.78 o 
   7   7   2     2985.46     3326.87    101.96 o 
   7   7   2      196.81      303.59     66.90 o 
   9   7   2     5493.76     5888.92    148.47 o 
   9   7   2       23.77      323.98     69.65 o 
  11   7   2     2360.01     2963.02    212.17 o 
  11   7   2     3362.22     3340.16    137.02 o 
  11   7   2     5108.82     4716.73    145.95 o 
  13   7   2    16726.41    15929.32    233.48 o 
  13   7   2    10151.33    11600.50    432.81 o 
  13   7   2    14462.25    13204.36    427.54 o 
  15   7   2     1513.07     1490.90     88.90 o 
  17   7   2     4776.50     4749.03    156.49 o 
  19   7   2     1531.43     1509.69    100.36 o 
  21   7   2      954.67      922.22     92.57 o 
  23   7   2      580.25      571.20     86.61 o 
 -24   8   2     2070.59     2038.28    127.85 o 
 -22   8   2     3459.76     3193.52    146.41 o 
 -20   8   2     6445.60     6081.38    184.44 o 
 -18   8   2      185.54      164.51     42.39 o 
 -16   8   2     7212.92     6829.24    149.39 o 
 -16   8   2     3437.19     4929.35    281.82 o 
 -14   8   2     8196.85    10985.53    259.14 o 
 -14   8   2    16633.70    16511.75    237.60 o 
 -14   8   2    11677.76    12833.41    456.64 o 
 -12   8   2     5608.85     5497.58    283.43 o 
 -12   8   2     3936.96     3992.70    151.45 o 
 -12   8   2     8225.44     8519.71    159.93 o 
 -10   8   2     2404.20     2369.13    113.65 o 
 -10   8   2     9200.12     9158.50    152.83 o 
 -10   8   2     3425.18     4264.44    134.50 o 
  -8   8   2     6266.72     7551.44    125.79 o 
  -8   8   2     4398.73     5121.13    154.89 o 
  -8   8   2    12187.31    14206.77    245.85 o 
  -6   8   2     2453.47     2219.74    113.87 o 
  -6   8   2     1094.74     1013.18     45.82 o 
  -6   8   2      768.42      749.92     51.32 o 
  -4   8   2     2190.94     2189.27     46.97 o 
  -4   8   2     1537.86     1547.95     54.99 o 
  -2   8   2     3244.53     3098.66     47.20 o 
  -2   8   2     2277.40     2251.82     56.14 o 
   0   8   2      895.58      766.87     37.58 o 
   0   8   2      628.63      624.59     22.00 o 
   2   8   2     2096.39     2075.85     45.82 o 
   2   8   2     4524.51     4548.09     85.69 o 
   2   8   2     2986.65     3106.45     75.38 o 
   4   8   2     1935.73     1807.09     75.15 o 
   4   8   2     1358.73     1246.20     49.49 o 
   4   8   2     2704.15     2331.56     71.26 o 
   6   8   2     5920.59     6933.72    120.06 o 
   6   8   2     8434.85    10007.63    177.80 o 
   6   8   2    12833.58    14046.62    222.71 o 
   8   8   2    10631.54     9864.43    180.09 o 
   8   8   2     8227.34     8467.24    207.59 o 
   8   8   2     5774.93     5550.05    155.80 o 
  10   8   2     2616.59     2560.45    197.27 o 
  10   8   2     7664.73     7897.64    179.86 o 
  10   8   2     3727.76     4346.92    157.18 o 
  12   8   2     4955.95     8371.47    370.03 o 
  12   8   2    15257.41    14784.39    264.64 o 
  14   8   2     6736.82     6286.22    187.65 o 
  14   8   2     3299.63     3692.09    243.10 o 
  16   8   2      207.68      137.47     51.32 o 
  18   8   2     6970.78     6500.22    187.88 o 
  20   8   2     3539.55     3191.23    144.58 o 
  22   8   2     2410.79     2343.24    135.41 o 
 -23   9   2     3834.25     3766.78    164.97 o 
 -21   9   2     3544.72     3506.04    150.08 o 
 -19   9   2     3678.20     3669.18    142.74 o 
 -17   9   2      316.00      319.40     49.03 o 
 -17   9   2      201.78      294.88    100.81 o 
 -15   9   2     3109.88     3053.75    112.04 o 
 -15   9   2     1419.36     2142.99    126.93 o 
 -15   9   2     2022.11     2455.97    216.75 o 
 -13   9   2     3532.05     3628.39    153.74 o 
 -13   9   2     9037.79     8962.15    172.76 o 
 -13   9   2     5031.99     4498.83    271.97 o 
 -11   9   2     3066.63     3049.86     96.23 o 
 -11   9   2      176.43      277.24     53.84 o 
 -11   9   2      251.35      488.26     59.57 o 
  -9   9   2     3515.46     3312.20     92.11 o 
  -9   9   2     3292.85     3128.67    125.33 o 
  -9   9   2     2311.32     2387.00    116.39 o 
  -7   9   2     8838.18     8560.26    186.05 o 
  -7   9   2     6115.47     5835.76    141.37 o 
  -7   9   2     8712.50     8420.96    132.43 o 
  -5   9   2    13798.61    14149.26    147.33 o 
  -5   9   2     9685.52     9639.21    176.20 o 
  -5   9   2    13841.36    13540.71    240.35 o 
  -3   9   2     1434.17     1478.07     71.26 o 
  -3   9   2     2043.21     2293.29     63.24 o 
  -1   9   2     3478.87     3666.43     77.44 o 
  -1   9   2     4956.23     4791.88     82.26 o 
   1   9   2     6633.54     6465.39     74.24 o 
   1   9   2     9450.57     9042.34    128.08 o 
   1   9   2    10884.73    10862.26    328.56 o 
   3   9   2       42.75       76.76     25.20 o 
   3   9   2     9746.42     9688.92    122.81 o 
   3   9   2       60.90      295.34     48.34 o 
   5   9   2     6294.53     6038.54    120.75 o 
   5   9   2      125.68      265.78     47.89 o 
   5   9   2      179.05      488.26     56.36 o 
   7   9   2      222.61      223.17     72.86 o 
   7   9   2     2628.46     2533.64     82.48 o 
   7   9   2      317.14      330.40     52.47 o 
   9   9   2     2815.28     2888.78    123.96 o 
   9   9   2     4010.83     4101.99    155.12 o 
   9   9   2     4187.26     3894.40    122.35 o 
  11   9   2     5706.92     6243.37    198.88 o 
  11   9   2     9238.97     8847.81    199.11 o 
  11   9   2     4005.80     4005.07    256.85 o 
  13   9   2     2969.07     2850.06    126.93 o 
  13   9   2     1549.71     2195.91    126.25 o 
  13   9   2     1087.77     1818.32    189.71 o 
  15   9   2       40.66      190.40     85.23 o 
  15   9   2      242.43      287.78     63.47 o 
  17   9   2     5107.82     4900.94    160.84 o 
  19   9   2     4960.93     4645.70    166.80 o 
  21   9   2     2842.56     2930.02    167.95 o 
 -22  10   2      764.60      735.71     99.44 o 
 -20  10   2      877.80      834.70     99.21 o 
 -18  10   2     1861.01     2189.27    216.52 o 
 -18  10   2     2899.28     2779.49    108.60 o 
 -16  10   2      745.55      807.20     63.01 o 
 -14  10   2     4148.03     5209.11    310.92 o 
 -14  10   2     7503.36     7419.46    166.11 o 
 -14  10   2     2911.58     3515.89    159.24 o 
 -12  10   2       43.02       33.68     34.14 o 
 -12  10   2        1.40       27.27     35.51 o 
 -12  10   2        1.99        8.02     49.49 o 
 -10  10   2      859.14      840.65     77.44 o 
 -10  10   2     1215.30     1233.14     64.38 o 
 -10  10   2      603.05      659.19     70.34 o 
  -8  10   2      130.66      193.15     37.35 o 
  -8  10   2      230.22      330.17     41.47 o 
  -8  10   2      186.14      305.19     43.30 o 
  -6  10   2     8362.58     9050.13    136.79 o 
  -6  10   2    10271.32    10800.17    198.65 o 
  -6  10   2     5869.86     6117.81    150.30 o 
  -4  10   2    10186.88    10672.55    104.48 o 
  -4  10   2     7150.37     7206.15    160.16 o 
  -2  10   2      365.35      428.92     29.56 o 
  -2  10   2      256.45      278.61     28.64 o 
   0  10   2      220.80      295.11     26.58 o 
   0  10   2      314.56      361.33     31.62 o 
   0  10   2      571.01      565.48     93.02 o 
   2  10   2     1871.64     2016.28     48.57 o 
   2  10   2     2666.46     2805.38    101.50 o 
   2  10   2     9816.83     9515.48    185.13 o 
   4  10   2     2719.31     3344.05    112.04 o 
   4  10   2     1908.73     2254.57     69.42 o 
   4  10   2     8589.17     9020.80    200.02 o 
   6  10   2       62.80      101.04     31.16 o 
   6  10   2       44.08       69.20     33.45 o 
   6  10   2      193.45      316.88     59.34 o 
   8  10   2     1110.46     1080.77     76.53 o 
   8  10   2      507.41      698.14     74.24 o 
   8  10   2      356.16      447.94     61.63 o 
  10  10   2       59.84       49.49     43.30 o 
  10  10   2       58.45       63.93     38.95 o 
  10  10   2       41.02        0.46     53.61 o 
  12  10   2     7691.81     7372.49    201.40 o 
  12  10   2     3355.33     4037.61    272.66 o 
  12  10   2     4780.23     5438.46    196.13 o 
  14  10   2      892.42      901.37     87.52 o 
  14  10   2      727.58      903.43    140.91 o 
  16  10   2     2214.27     2326.97    132.20 o 
  18  10   2      942.35      953.61     85.46 o 
  20  10   2      875.83      932.99     90.05 o 
 -21  11   2     4719.59     2819.36    163.36 o 
 -19  11   2     1844.10     1654.96    123.50 o 
 -19  11   2      626.26     1783.49    207.36 o 
 -17  11   2     1176.73     1212.29     88.44 o 
 -17  11   2       35.87      423.88    119.14 o 
 -15  11   2      690.30      962.32    143.20 o 
 -15  11   2     3315.69     3260.88    142.74 o 
 -13  11   2     5936.56     5863.49    177.11 o 
 -13  11   2     5771.58     5710.43    324.67 o 
 -13  11   2     4051.19     3677.65    164.74 o 
 -11  11   2     6718.43     6768.06    176.65 o 
 -11  11   2     2865.86     3215.97    150.76 o 
 -11  11   2     4082.89     3951.91    261.43 o 
  -9  11   2     4339.59     3986.51    175.74 o 
  -9  11   2     1838.68     2112.97    117.54 o 
  -9  11   2     1290.60     1613.26    104.71 o 
  -7  11   2      970.29     1036.55     70.11 o 
  -7  11   2     1975.81     1744.77    167.26 o 
  -7  11   2     1382.34     1341.06     78.82 o 
  -5  11   2     7992.96     8673.68    183.53 o 
  -5  11   2     5610.41     6041.06    154.66 o 
  -5  11   2    15092.34    14820.36    430.52 o 
  -3  11   2    13363.65    13106.07    273.11 o 
  -3  11   2     7789.16     7614.67    172.76 o 
  -3  11   2    11096.93    11268.96    260.97 o 
  -1  11   2     1417.50     1447.60     78.36 o 
  -1  11   2     3436.97     3361.46    202.77 o 
  -1  11   2     2019.47     1998.18     90.96 o 
   1  11   2     3229.32     3784.20    149.62 o 
   1  11   2     2266.72     2950.42    191.78 o 
   1  11   2    11018.47    10750.91    360.41 o 
   3  11   2    10114.24    10646.20    205.29 o 
   3  11   2     7099.39     8049.32    176.88 o 
   3  11   2    15724.66    15259.59    249.06 o 
   5  11   2      845.50      793.91     63.01 o 
   5  11   2     1815.79     1613.71     98.29 o 
   5  11   2      593.47      653.92     58.66 o 
   7  11   2     2500.91     3043.90    139.54 o 
   7  11   2     4853.56     4455.30    141.14 o 
   7  11   2     3562.96     3431.35    149.16 o 
   9  11   2     3754.76     4254.81    172.07 o 
   9  11   2     6620.62     6643.42    180.78 o 
   9  11   2     2635.54     4756.82    218.13 o 
  11  11   2     4286.22     4319.89    157.87 o 
  13  11   2     4012.96     3818.56    156.72 o 
  13  11   2     2332.24     2837.92    244.02 o 
  13  11   2     3322.66     3680.17    172.30 o 
  15  11   2     1639.52     1518.17    110.67 o 
  15  11   2     1603.65     1514.73    184.21 o 
  17  11   2     1982.38     1879.50    126.02 o 
  17  11   2     1356.12     1837.57    210.33 o 
  19  11   2     3133.41     3108.74    142.97 o 
  21  11   2     2745.53     3796.34    193.38 o 
 -22  12   2      130.63      132.20    101.96 o 
 -20  12   2      285.99      330.62    100.81 o 
 -20  12   2      100.08      155.35    101.96 o 
 -18  12   2      231.39      374.85    123.73 o 
 -18  12   2      859.98      729.30     94.17 o 
 -16  12   2     2921.03     2882.37    150.76 o 
 -16  12   2     2043.54     2214.47    215.83 o 
 -14  12   2      560.73      660.79     98.29 o 
 -14  12   2        0.33       31.62     61.63 o 
 -12  12   2       76.86      162.91     54.99 o 
 -12  12   2      720.85      694.93     97.61 o 
 -10  12   2      167.11      234.16     56.36 o 
 -10  12   2     1023.44      988.44    107.23 o 
 -10  12   2      117.30      241.27     79.28 o 
  -8  12   2       78.09      136.10     47.66 o 
  -8  12   2       54.81       42.16     36.43 o 
  -8  12   2      601.11      724.72    126.02 o 
  -6  12   2      303.84      394.55     52.93 o 
  -6  12   2      213.27      211.48     52.24 o 
  -6  12   2      827.39      867.46    126.71 o 
  -4  12   2      275.32      379.43     63.93 o 
  -4  12   2     2051.26     1890.72    170.70 o 
  -4  12   2      193.25      177.57     65.53 o 
  -2  12   2      165.37      149.85     44.68 o 
  -2  12   2      561.77      578.99     78.82 o 
  -2  12   2      235.59      255.93     56.36 o 
   0  12   2      630.06      610.15     80.88 o 
   0  12   2      464.69      460.08     62.78 o 
   0  12   2      326.17      310.46     59.11 o 
   2  12   2     1775.94     1838.94     91.88 o 
   2  12   2     2530.12     2755.89    112.50 o 
   2  12   2     2723.37     2604.21    197.73 o 
   4  12   2      523.55      658.96     61.86 o 
   4  12   2      745.89      855.09     68.74 o 
   4  12   2      959.16     1199.23    148.93 o 
   6  12   2      799.93      916.03    139.08 o 
   6  12   2      523.02      654.60     63.70 o 
   6  12   2      745.12      769.62     66.90 o 
   8  12   2     1337.28     1244.37    113.42 o 
   8  12   2      856.33      894.95     86.84 o 
   8  12   2     1219.98     1224.43     82.48 o 
  10  12   2      947.84      902.97    106.31 o 
  10  12   2      870.98      903.43     93.71 o 
  10  12   2      611.36      623.21    126.02 o 
  12  12   2      798.17      815.45     94.86 o 
  12  12   2      798.51      806.51     83.86 o 
  12  12   2      560.25      690.81    134.50 o 
  14  12   2     2057.32     2081.12    126.71 o 
  16  12   2      986.93      905.26     95.54 o 
  16  12   2      755.54      666.75    135.18 o 
  18  12   2      304.39      287.09     76.53 o 
  18  12   2      204.31      257.99    113.87 o 
  20  12   2       94.19       78.59     62.78 o 
 -21  13   2     2133.05     1953.50    186.51 o 
 -21  13   2      956.39     1282.63    202.32 o 
 -19  13   2     1076.22      960.48    108.83 o 
 -19  13   2      519.55      819.57    167.03 o 
 -17  13   2     6941.16     6900.73    233.48 o 
 -17  13   2     4863.26     4740.33    324.90 o 
 -15  13   2     7317.73     7536.77    390.20 o 
 -15  13   2    10524.91    10700.96    335.21 o 
 -15  13   2    10425.31    10101.80    477.26 o 
 -13  13   2      313.51     1133.01    106.08 o 
 -13  13   2     3901.09     4307.28    211.71 o 
 -13  13   2      446.64     1470.97    186.05 o 
 -11  13   2     9650.36     9519.83    295.57 o 
 -11  13   2      666.86     1934.71    181.69 o 
 -11  13   2      950.05     2173.69    210.11 o 
  -9  13   2     1693.12     2572.36    205.29 o 
  -9  13   2     6550.05     6195.49    233.25 o 
  -9  13   2     2412.12     3144.03    152.60 o 
  -7  13   2      306.92      550.58     74.01 o 
  -7  13   2      437.26      871.35    134.04 o 
  -7  13   2     2995.62     2805.84    215.38 o 
  -5  13   2     5702.92     6121.94    308.17 o 
  -5  13   2     4400.12     4790.73    152.14 o 
  -5  13   2     3088.53     3028.32    150.99 o 
  -3  13   2     7048.11     6277.97    209.65 o 
  -3  13   2      971.56     1447.37    107.69 o 
  -1  13   2     6944.45     7195.61    225.23 o 
  -1  13   2    11818.90    11467.84    285.03 o 
  -1  13   2     4874.45     4860.16    186.51 o 
   1  13   2     9339.00     9114.28    257.53 o 
   1  13   2     8657.04     8540.56    244.93 o 
   1  13   2     6076.55     5937.26    208.04 o 
   3  13   2     4944.59     4676.40    191.32 o 
   3  13   2     1302.80     1557.12    113.65 o 
   3  13   2     1856.06     1911.12    169.78 o 
   5  13   2     3951.73     3758.99    256.16 o 
   5  13   2     3644.81     3580.96    136.10 o 
   5  13   2     2558.36     2618.65    115.94 o 
   7  13   2     7588.28     7154.60    252.04 o 
   7  13   2     4137.93     4920.19    188.80 o 
   7  13   2     5895.16     6201.90    215.60 o 
   9  13   2    13061.88    13135.39    348.04 o 
   9  13   2     8700.31     9028.82    411.73 o 
   9  13   2    12395.02    12268.62    311.15 o 
  11  13   2     4921.42     5265.25    212.86 o 
  11  13   2     5234.93     5036.81    227.75 o 
  11  13   2     3454.44     3647.64    277.93 o 
  13  13   2     7459.62     7566.79    284.11 o 
  13  13   2      141.89     1371.53    177.34 o 
  15  13   2     4881.27     5276.24    249.97 o 
  15  13   2       18.01     1370.84    183.99 o 
  17  13   2      478.74      806.51    166.80 o 
  17  13   2      998.29     1142.41    135.41 o 
  19  13   2     1097.72     1621.27    220.87 o 
  19  13   2     2054.11     1916.84    169.55 o 
 -20  14   2      211.83      275.63    103.56 o 
 -20  14   2        3.42      212.17    117.08 o 
 -18  14   2     1526.51     1541.54    129.00 o 
 -18  14   2        9.21      219.73    111.12 o 
 -16  14   2     2103.79     2558.62    244.70 o 
 -16  14   2     5372.18     5336.05    209.88 o 
 -14  14   2     1917.89     1964.50    222.94 o 
 -14  14   2     1949.15     1948.92    160.62 o 
 -14  14   2     1346.20     1584.16    195.44 o 
 -12  14   2        0.45      -11.00     43.30 o 
 -12  14   2       48.00       10.77     71.49 o 
 -12  14   2        0.64      -46.28     54.76 o 
 -10  14   2      158.90      290.07     68.28 o 
 -10  14   2      834.52      844.55    110.90 o 
 -10  14   2      226.38      131.52     82.48 o 
  -8  14   2       15.33       84.32     47.43 o 
  -8  14   2       21.84       25.66     40.55 o 
  -8  14   2      182.09      145.95     70.34 o 
  -6  14   2     7065.37     6710.10    339.56 o 
  -6  14   2     3442.50     4142.77    148.70 o 
  -6  14   2     2416.35     2770.56    153.28 o 
  -4  14   2      530.27      491.01     80.88 o 
  -4  14   2       13.37       29.56     52.24 o 
  -4  14   2       19.05       60.49     43.53 o 
  -2  14   2     1026.10      988.21    100.36 o 
  -2  14   2      452.32      514.15     74.92 o 
  -2  14   2      317.49      448.39     72.63 o 
   0  14   2     1134.94     1077.79    107.23 o 
   0  14   2      817.45      730.44     84.32 o 
   0  14   2      573.78      589.53     78.36 o 
   2  14   2      511.22      444.04     76.76 o 
   2  14   2      728.31      739.15     85.23 o 
   2  14   2      741.68      720.82     93.71 o 
   4  14   2     5161.38     6031.21    220.87 o 
   4  14   2     7577.73     7572.74    253.64 o 
   4  14   2     3622.87     4771.49    159.01 o 
   6  14   2      160.25      141.83     52.93 o 
   6  14   2      243.63      213.54     76.30 o 
   6  14   2      228.30      194.53     57.74 o 
   8  14   2      608.15      596.87     85.46 o 
   8  14   2      866.41      820.72     90.27 o 
   8  14   2     1025.30      867.23    106.77 o 
  10  14   2       67.48        7.33     45.60 o 
  10  14   2       67.92       31.85     72.17 o 
  10  14   2       47.36       43.76     79.28 o 
  12  14   2     1390.74     1340.83    137.24 o 
  14  14   2     5487.35     5190.09    252.26 o 
  14  14   2     3383.57     4414.05    317.11 o 
  16  14   2     2165.29     2034.84    172.76 o 
  16  14   2     2156.08     2394.56    254.10 o 
  18  14   2      294.84      353.31    138.85 o 
  18  14   2      298.26      408.53    104.71 o 
 -19  15   2     2797.20     2873.89    173.68 o 
 -17  15   2     2656.59     2892.45    170.47 o 
 -15  15   2     1217.29     1383.44    146.87 o 
 -15  15   2      388.39      809.95    162.91 o 
 -15  15   2      553.32     1012.72    185.59 o 
 -13  15   2     4867.89     5837.83    375.99 o 
 -13  15   2     3416.87     4076.56    203.00 o 
 -13  15   2     6456.14     6494.49    274.72 o 
 -11  15   2     7125.93     8067.88    272.89 o 
 -11  15   2    10152.06    10808.88    483.22 o 
 -11  15   2    12084.97    12005.36    354.91 o 
  -9  15   2     4316.47     4324.47    164.51 o 
  -9  15   2     3452.23     3204.29    256.16 o 
  -9  15   2     2423.19     2801.72    161.99 o 
  -7  15   2     1783.99     2725.65    233.71 o 
  -7  15   2     4086.15     4176.91    159.70 o 
  -7  15   2     1252.22     2071.73    199.34 o 
  -5  15   2     2163.68     2135.43    142.06 o 
  -5  15   2      394.56      886.71     98.29 o 
  -5  15   2      562.12      695.62    127.62 o 
  -3  15   2     1078.34     1426.06    117.77 o 
  -3  15   2      756.91      810.41     92.79 o 
  -3  15   2     2571.17     2422.52    151.45 o 
  -1  15   2     8324.45     8653.98    385.61 o 
  -1  15   2    14167.55    13689.41    337.73 o 
  -1  15   2     5843.10     5606.41    305.42 o 
   1  15   2     2883.69     2744.44    161.99 o 
   1  15   2     2126.78     2334.08    145.95 o 
   1  15   2     1492.83     1530.31    120.98 o 
   3  15   2     2676.24     2636.75    161.07 o 
   3  15   2     1601.55     1718.19    130.14 o 
   3  15   2     2281.68     2380.82    148.24 o 
   5  15   2     3279.80     3464.34    247.68 o 
   5  15   2     4532.02     4679.84    174.36 o 
   5  15   2     2302.16     2426.87    218.81 o 
   7  15   2     3654.44     3746.85    203.46 o 
   7  15   2     1231.25     1753.48    184.67 o 
   9  15   2     2753.75     5206.59    305.19 o 
   9  15   2     9879.68     9724.21    323.98 o 
   9  15   2     1932.91     2062.34    221.33 o 
  11  15   2     5679.59     5686.15    259.60 o 
  11  15   2     2262.71     4081.60    203.00 o 
  11  15   2     1588.24     1586.68    206.21 o 
  13  15   2     1334.31     1610.51    156.72 o 
  13  15   2      945.92     1009.06    168.41 o 
  13  15   2      663.96     1124.99    192.23 o 
  15  15   2     2777.96     3139.44    170.24 o 
  17  15   2     2829.25     2750.39    167.03 o 
 -18  16   2      384.24      444.73     97.84 o 
 -16  16   2      241.44      310.23    107.69 o 
 -16  16   2        3.00       69.42    102.65 o 
 -14  16   2      289.40      201.63    111.12 o 
 -14  16   2      203.13      245.62    116.85 o 
 -14  16   2      290.58      264.87     99.21 o 
 -12  16   2      383.78      689.89    148.01 o 
 -12  16   2      269.38      601.45    139.99 o 
 -12  16   2      957.11      846.15    120.52 o 
 -10  16   2        8.07       16.50     64.38 o 
 -10  16   2       11.49       48.80     54.07 o 
 -10  16   2      103.70       87.75     77.90 o 
  -8  16   2       67.78       67.59     67.13 o 
  -8  16   2      136.68       52.47     59.34 o 
  -8  16   2       96.56       68.97     74.92 o 
  -6  16   2     3048.38     2922.46    141.60 o 
  -6  16   2     1277.44     1286.53    170.70 o 
  -6  16   2      896.66     1195.33    163.36 o 
  -4  16   2      730.30      869.52    101.96 o 
  -4  16   2     1434.25     1281.94    100.58 o 
  -4  16   2     1040.43      910.76    147.10 o 
  -2  16   2     2126.60     2104.27    145.49 o 
  -2  16   2     3029.69     2692.20    231.87 o 
  -2  16   2     3131.97     2830.36    138.62 o 
   0  16   2     2272.32     2053.40    149.16 o 
   0  16   2      145.72      365.68     72.17 o 
   2  16   2      393.82      619.32    127.16 o 
   2  16   2     1291.35     1118.12    118.23 o 
   2  16   2      561.06      736.63     94.63 o 
   4  16   2     2522.99     2699.07    227.29 o 
   4  16   2     3419.65     3317.24    153.97 o 
   4  16   2     1770.94     2393.19    227.52 o 
   6  16   2      124.94      126.25     60.95 o 
   6  16   2       40.13       86.38     74.92 o 
   6  16   2       57.17       71.03     75.61 o 
   8  16   2       92.20       87.75     57.74 o 
   8  16   2      139.42      176.88     68.05 o 
   8  16   2      131.36       50.64     69.42 o 
  10  16   2     1086.19     1047.09    104.02 o 
  10  16   2      816.81      596.64    134.50 o 
  10  16   2      573.33      589.08    140.68 o 
  12  16   2        1.18       10.77     81.11 o 
  12  16   2      204.82      154.43     85.92 o 
  12  16   2        1.69      168.18    106.31 o 
  14  16   2      341.80      279.53     83.63 o 
  14  16   2      238.44      203.46    122.58 o 
  16  16   2      541.65      638.11    101.27 o 
 -15  17   2     2943.13     3092.93    306.11 o 
 -15  17   2     3178.42     3110.34    215.15 o 
 -13  17   2     2089.77     3141.73    300.61 o 
 -13  17   2     3573.65     3529.87    221.10 o 
 -13  17   2     1466.85     1937.01    229.81 o 
 -11  17   2     7594.12     7412.59    302.44 o 
 -11  17   2     1908.47     2702.05    268.07 o 
  -9  17   2      454.61     1034.95    170.70 o 
  -9  17   2     2111.70     2246.09    173.45 o 
  -7  17   2     1511.86     1608.67    115.71 o 
  -7  17   2      312.24      505.45    124.64 o 
  -7  17   2      219.16      503.84    125.79 o 
  -5  17   2      597.09      717.61     87.07 o 
  -5  17   2      200.71      232.56     97.84 o 
  -5  17   2      285.94      326.96    117.08 o 
  -3  17   2     1964.34     2029.34    126.25 o 
  -3  17   2      169.09      332.69    115.71 o 
  -1  17   2    16311.46    18605.71    424.11 o 
  -1  17   2    27760.79    26041.66    500.18 o 
  -1  17   2    11449.33    12719.54    490.09 o 
   1  17   2     2557.64     2483.24    163.36 o 
   1  17   2     1795.26     1876.98    212.40 o 
   1  17   2     2676.32     2677.07    175.51 o 
   3  17   2      443.28      679.12     99.21 o 
   3  17   2      643.99      787.27    110.90 o 
   3  17   2      311.15      475.66    131.75 o 
   5  17   2     1928.23     2087.08    131.75 o 
   5  17   2     1199.63     1392.84    189.48 o 
   5  17   2     1709.06     1862.54    205.52 o 
   7  17   2     2679.90     2517.60    145.72 o 
   7  17   2     1657.09     1664.35    203.23 o 
   7  17   2     2360.80     2506.38    237.37 o 
   9  17   2     9439.74     8909.22    263.72 o 
   9  17   2     8100.15     8081.63    430.98 o 
   9  17   2     5685.65     6835.89    413.34 o 
  11  17   2     3580.88     3827.27    232.10 o 
  11  17   2     2114.03     3080.10    283.65 o 
  13  17   2     2401.05     2716.25    168.63 o 
 -14  18   2      175.11      187.88    115.71 o 
 -14  18   2      251.46      266.24    109.75 o 
 -12  18   2      364.23      298.09    103.56 o 
 -12  18   2      132.46      272.66    133.12 o 
 -12  18   2      188.71      174.59    110.67 o 
 -10  18   2      269.19      350.10    102.65 o 
 -10  18   2      141.30      138.16     73.32 o 
 -10  18   2       99.18       82.26     82.71 o 
  -8  18   2     1411.12     1372.22    115.71 o 
  -8  18   2      779.59      976.75    176.42 o 
  -8  18   2      547.21      684.39    146.64 o 
  -6  18   2      199.17      223.85     71.72 o 
  -6  18   2      122.13      225.00    101.27 o 
  -6  18   2      174.00      164.28     96.69 o 
  -4  18   2     4135.45     3831.40    171.15 o 
  -4  18   2     1430.15     2475.45    170.01 o 
  -4  18   2     2037.48     2508.44    243.79 o 
  -2  18   2     1352.11     2253.88    231.64 o 
  -2  18   2     3524.77     3158.00    158.09 o 
  -2  18   2     1926.30     1968.17    218.58 o 
   0  18   2     2277.28     2805.15    179.63 o 
   0  18   2     1598.47     2456.20    245.16 o 
   0  18   2     3629.39     3404.08    202.32 o 
   2  18   2     2097.97     3064.75    267.62 o 
   2  18   2     2988.90     3170.60    189.94 o 
   2  18   2     4419.05     4321.03    223.39 o 
   4  18   2       25.17       89.13     89.82 o 
   4  18   2      157.99      133.81     69.42 o 
   4  18   2       35.86      105.17     89.59 o 
   6  18   2     1446.93     1324.33    116.39 o 
   6  18   2      899.72     1005.39    161.99 o 
   6  18   2      631.53     1018.22    177.11 o 
   8  18   2      127.89      138.62     71.26 o 
   8  18   2      281.38      291.90     79.51 o 
   8  18   2      182.20      220.19    105.85 o 
  10  18   2      382.51      351.02     84.78 o 
  10  18   2      250.05      259.14    125.79 o 
  10  18   2      175.52      259.83    123.27 o 
  12  18   2      231.69      222.94     84.32 o 
  12  18   2       76.35      216.29    125.33 o 
 -13  19   2      119.31      149.39    103.11 o 
 -13  19   2       56.28      122.81    116.62 o 
 -11  19   2     1732.09     1775.02    235.08 o 
 -11  19   2     2519.35     2561.14    204.61 o 
 -11  19   2     1215.79     1989.25    247.22 o 
  -9  19   2     1117.40     1372.22    204.61 o 
  -9  19   2      784.33      956.82    170.70 o 
  -9  19   2     2163.97     2195.46    185.36 o 
  -7  19   2      228.80      301.53    123.96 o 
  -7  19   2      554.20      745.34     98.06 o 
  -7  19   2      325.97      361.56    131.29 o 
  -5  19   2      327.72      289.61     79.28 o 
  -5  19   2      143.06      299.23    118.69 o 
  -5  19   2      203.81      279.30    119.60 o 
  -3  19   2     2046.73     2022.70    136.33 o 
  -3  19   2      961.66     1375.65    197.50 o 
  -1  19   2    18381.96    17384.25    313.67 o 
   1  19   2     2220.87     2119.39    139.08 o 
   1  19   2     1545.87     2031.18    236.23 o 
   1  19   2     1085.07     1316.54    194.30 o 
   3  19   2      123.91      215.60    110.90 o 
   3  19   2      176.53      286.86    117.31 o 
   3  19   2      319.59      311.84     79.51 o 
   5  19   2      325.15      340.25    124.87 o 
   5  19   2      553.96      625.96     95.09 o 
   5  19   2      228.23      440.37    141.37 o 
   7  19   2     2275.33     2228.91    150.08 o 
   7  19   2     1491.00     2042.17    236.91 o 
   7  19   2     1046.57     1882.25    237.14 o 
   9  19   2     2337.37     2206.91    149.62 o 
   9  19   2     1121.58     1890.49    243.33 o 
   9  19   2      787.26     1510.15    223.85 o 
  11  19   2       63.03      107.92    117.31 o 
  11  19   2      129.30      119.83     81.80 o 
 -10  20   2      148.06      108.60     98.75 o 
 -10  20   2      104.37       95.32     75.61 o 
 -10  20   2       73.26       84.55     97.38 o 
  -8  20   2      696.77      764.58    129.23 o 
  -8  20   2      462.97      517.59    155.80 o 
  -8  20   2      659.58      772.60    180.55 o 
  -6  20   2      208.93      410.13    143.20 o 
  -6  20   2      764.64      780.85    103.33 o 
  -4  20   2       17.75       32.76     70.80 o 
  -4  20   2       16.72       -2.06     74.69 o 
  -2  20   2     1402.31     1276.67    104.94 o 
   0  20   2     1010.49      912.14     94.17 o 
   2  20   2       13.20       65.53     63.01 o 
   2  20   2        1.03       17.18     76.53 o 
   4  20   2      938.34      996.46     97.84 o 
   4  20   2      555.70      716.47    162.68 o 
   6  20   2      515.95      587.93     99.44 o 
   6  20   2       52.98      220.42    114.33 o 
   8  20   2      135.51      128.54     80.19 o 
   8  20   2       43.69       88.90     74.46 o 
   8  20   2       62.25      100.13     94.17 o 
  -5  21   2     1181.46     1149.51    123.73 o 
  -5  21   2      942.39     1301.65    214.00 o 
  -3  21   2     1778.14     1767.00    123.50 o 
  -1  21   2      996.47      825.30     97.84 o 
   1  21   2     1250.88     1164.40    108.15 o 
   3  21   2     1002.08     1180.90    107.46 o 
 -25   1   3      463.79      503.61     76.07 o 
 -25   1   3      325.54      337.50     65.53 o 
 -23   1   3        4.42        2.75     34.14 o 
 -23   1   3        3.11       12.37     35.97 o 
 -21   1   3     1345.34     1155.47     85.46 o 
 -21   1   3      944.32      851.19     74.92 o 
 -19   1   3     1554.16     1487.47     65.53 o 
 -19   1   3     2214.15     2032.09    102.65 o 
 -17   1   3       27.00       21.31     20.16 o 
 -17   1   3       38.46       19.02     24.97 o 
 -15   1   3      580.93      564.56     37.58 o 
 -15   1   3      827.63      794.14     58.43 o 
 -13   1   3       11.03       36.43     16.27 o 
 -13   1   3       15.71       42.16     12.83 o 
 -11   1   3      794.83      793.91     35.97 o 
 -11   1   3     1132.36     1123.62     28.64 o 
  -9   1   3     1788.80     1876.75     47.89 o 
  -9   1   3     1255.60     1317.69     39.41 o 
  -7   1   3     2460.34     2400.06     48.57 o 
  -7   1   3     1726.96     1640.52     38.26 o 
  -5   1   3      470.75      473.37     17.87 o 
  -5   1   3      670.66      698.37     19.48 o 
  -3   1   3     2662.78     2819.82     38.26 o 
  -3   1   3     1869.06     1991.08     35.28 o 
  -1   1   3     3937.71     4157.21     43.76 o 
  -1   1   3     5609.92     5840.57     49.26 o 
   1   1   3       59.58       74.01      9.39 o 
   1   1   3       84.88       88.90     11.00 o 
   3   1   3      540.26      535.46     23.14 o 
   3   1   3      769.69      756.79     24.06 o 
   5   1   3     6072.16     5794.98     77.21 o 
   5   1   3     8650.79     8545.60     90.05 o 
   7   1   3        2.94       -0.23     10.54 o 
   7   1   3        4.19        7.10     10.54 o 
   9   1   3      580.83      480.01     22.22 o 
   9   1   3      827.48      737.09     36.43 o 
  11   1   3     2358.20     2464.91     67.82 o 
  11   1   3     1655.27     1814.65     59.80 o 
  13   1   3        1.98       17.64     18.10 o 
  13   1   3        1.39       17.64     23.37 o 
  15   1   3      488.33      431.21     53.84 o 
  15   1   3      695.71      603.51     43.53 o 
  17   1   3     1058.94      889.46     54.76 o 
  17   1   3      743.29      675.00     66.45 o 
  19   1   3       41.37       13.29     33.22 o 
  19   1   3       29.04       16.04     32.76 o 
  21   1   3      321.47      359.95     66.67 o 
  21   1   3      225.64      201.17     55.68 o 
  23   1   3        2.00        5.04     40.78 o 
  23   1   3        2.85      -10.77     41.70 o 
 -26   2   3     1029.51     1161.65    102.65 o 
 -26   2   3      722.63      772.83     87.75 o 
 -24   2   3       22.79        4.81     39.41 o 
 -24   2   3       16.00       30.24     40.55 o 
 -22   2   3      761.15      653.00     71.26 o 
 -22   2   3      534.27      519.65     65.76 o 
 -20   2   3     1231.82     1145.84     82.26 o 
 -20   2   3      864.64      886.94     61.86 o 
 -18   2   3      568.94      591.60     43.99 o 
 -18   2   3      810.54      809.03     67.36 o 
 -16   2   3        6.17       -5.73     21.54 o 
 -16   2   3        4.33        6.64     16.73 o 
 -14   2   3     1194.62     1109.18     48.12 o 
 -14   2   3     1701.93     1541.31     59.11 o 
 -12   2   3      866.05      963.46     41.70 o 
 -12   2   3     1233.83     1397.42     51.78 o 
 -10   2   3      176.62      154.20     19.93 o 
 -10   2   3      251.63      225.92     24.06 o 
  -8   2   3        4.56       17.87     11.23 o 
  -8   2   3        3.20        6.87      8.71 o 
  -6   2   3     2304.93     2382.65     49.49 o 
  -6   2   3     1617.88     1658.16     36.43 o 
  -4   2   3    14186.83    14864.13     94.17 o 
  -4   2   3     9958.01    10588.69     77.90 o 
  -2   2   3     9608.94     9841.75     72.17 o 
  -2   2   3     6744.70     7045.30     59.34 o 
   0   2   3     3450.10     3429.28     41.24 o 
   0   2   3     2421.69     2440.39     37.35 o 
   2   2   3    12705.90    13232.54     91.65 o 
   2   2   3     8918.52     9451.55     74.69 o 
   4   2   3       25.77       25.66     11.00 o 
   4   2   3       36.71       22.45      9.16 o 
   6   2   3      499.72      547.15     27.04 o 
   6   2   3      350.77      405.32     26.35 o 
   8   2   3     1188.70     1320.67     44.68 o 
   8   2   3      834.37      881.44     39.87 o 
  10   2   3     1329.33     1426.75     54.07 o 
  10   2   3     1893.85     1988.10     59.57 o 
  12   2   3     1082.93     1008.14     47.89 o 
  12   2   3      760.13      706.39     43.53 o 
  14   2   3      327.93      375.30     36.66 o 
  14   2   3      230.18      238.06     43.53 o 
  16   2   3       19.13       31.39     23.37 o 
  16   2   3       13.42       24.06     29.33 o 
  18   2   3     1586.13     1504.88     95.77 o 
  18   2   3     2259.71     2306.12    111.58 o 
  20   2   3      239.36      264.87     57.97 o 
  20   2   3      341.00      340.94     60.95 o 
  22   2   3       95.10      122.58     51.78 o 
  22   2   3      135.48      140.91     51.78 o 
 -25   3   3        0.83       11.91     40.33 o 
 -25   3   3        1.18       16.50     43.76 o 
 -23   3   3       18.89        2.06     35.51 o 
 -23   3   3       13.26       25.89     38.72 o 
 -21   3   3       20.16        6.87     26.58 o 
 -21   3   3       28.72       33.68     32.76 o 
 -19   3   3      554.50      466.27     43.76 o 
 -19   3   3      789.97      762.29     67.82 o 
 -17   3   3     1936.14     1849.71     91.65 o 
 -17   3   3     1359.01     1452.64     60.95 o 
 -15   3   3     2165.74     2040.57     71.94 o 
 -15   3   3     1520.18     1531.23     58.66 o 
 -13   3   3      774.79      661.48     41.01 o 
 -13   3   3      543.84      498.57     33.45 o 
 -11   3   3      980.69     1142.41     46.97 o 
 -11   3   3      688.37      876.40     38.26 o 
  -9   3   3     1847.24     1630.90     45.60 o 
  -9   3   3     2631.70     2401.21     60.26 o 
  -7   3   3     1299.82     1278.28     36.20 o 
  -7   3   3     1851.80     1904.47     35.97 o 
  -5   3   3      126.40      131.75     13.29 o 
  -5   3   3       88.72       96.23     12.37 o 
  -3   3   3   149074.89   160350.36    356.52 o 
  -3   3   3   212381.70   223602.06    451.14 o 
  -1   3   3     1809.57     1877.66     34.60 o 
  -1   3   3     2578.03     2601.69     39.87 o 
   1   3   3    80349.61    87357.50    253.41 o 
   1   3   3    56398.97    62090.27    209.19 o 
   3   3   3    18689.33    19273.60    125.56 o 
   3   3   3    13118.41    13566.83     97.84 o 
   5   3   3      753.54      711.20     32.76 o 
   5   3   3     1073.55     1035.87     34.60 o 
   7   3   3      188.83      220.65     22.00 o 
   7   3   3      132.54      156.26     22.00 o 
   9   3   3      708.97      681.41     35.97 o 
   9   3   3      497.64      438.31     33.22 o 
  11   3   3      359.79      330.85     34.60 o 
  11   3   3      512.58      487.34     35.06 o 
  13   3   3        7.24       16.04     17.64 o 
  13   3   3        5.08       24.29     24.06 o 
  15   3   3      297.50      292.59     49.03 o 
  15   3   3      423.84      388.36     39.18 o 
  17   3   3       86.91       70.11     29.56 o 
  17   3   3       61.00       39.41     31.85 o 
  19   3   3       85.91       67.59     39.18 o 
  19   3   3       60.30       81.34     40.10 o 
  21   3   3     1168.53     1213.89     94.17 o 
  21   3   3      820.21      874.33     85.69 o 
  23   3   3        1.97       21.31     43.76 o 
  23   3   3        2.81       89.59     57.97 o 
 -26   4   3     1718.10     1671.45    119.37 o 
 -26   4   3     1205.97     1278.96    124.41 o 
 -24   4   3     3084.58     3204.74    143.20 o 
 -24   4   3     4394.50     4232.13    169.09 o 
 -22   4   3        5.70        0.69     32.76 o 
 -22   4   3        8.13       11.00     34.83 o 
 -20   4   3     3012.53     2868.16    124.64 o 
 -20   4   3     2114.55     2119.39     90.27 o 
 -18   4   3     2890.69     2513.94    109.98 o 
 -18   4   3     2029.04     1942.28     73.09 o 
 -16   4   3      315.26      270.14     34.60 o 
 -16   4   3      449.14      382.86     48.34 o 
 -14   4   3     5500.56     5335.36    111.81 o 
 -14   4   3     3860.95     4007.13     89.13 o 
 -12   4   3      327.07      400.05     30.93 o 
 -12   4   3      465.97      559.29     37.58 o 
 -10   4   3      289.85      464.89     23.37 o 
 -10   4   3      203.45      333.14     26.12 o 
  -8   4   3       80.22      161.99     18.79 o 
  -8   4   3      114.28      237.37     17.87 o 
  -6   4   3      294.77      332.69     19.48 o 
  -6   4   3      206.91      247.45     18.33 o 
  -4   4   3    20998.13    22553.95    130.14 o 
  -4   4   3    14739.00    15954.75    110.21 o 
  -2   4   3    66180.54    73415.82    233.93 o 
  -2   4   3    94285.07   102137.77    279.76 o 
   0   4   3    97153.53   105884.39    287.09 o 
   0   4   3   138411.19   148448.11    349.18 o 
   2   4   3     4084.46     4201.66     58.43 o 
   2   4   3     2866.96     2962.10     48.57 o 
   4   4   3      829.25     1015.93     33.45 o 
   4   4   3      582.06      750.38     27.04 o 
   6   4   3     7757.06     7351.18     80.42 o 
   6   4   3    11051.20    10483.07    113.19 o 
   8   4   3     1741.13     2120.30     44.68 o 
   8   4   3     2480.53     3029.01     68.51 o 
  10   4   3      166.07      139.99     25.43 o 
  10   4   3      236.60      195.67     26.35 o 
  12   4   3     2296.80     2213.79     69.65 o 
  12   4   3     1612.17     1632.73     66.67 o 
  14   4   3       11.83       15.58     25.20 o 
  14   4   3       16.85       12.60     19.70 o 
  16   4   3     4119.72     3995.91    104.94 o 
  16   4   3     2891.72     2773.08    118.46 o 
  18   4   3      238.22      289.84     54.99 o 
  18   4   3      339.38      395.24     51.78 o 
  20   4   3      869.10     1001.27     87.07 o 
  20   4   3     1238.18     1305.31     94.40 o 
  22   4   3     4337.40     4313.70    170.47 o 
  22   4   3     3044.51     3128.45    151.22 o 
 -25   5   3      271.88      205.07     59.34 o 
 -25   5   3      190.84      208.50     65.99 o 
 -23   5   3      111.94      120.52     46.28 o 
 -23   5   3      159.47      141.14     49.03 o 
 -21   5   3       63.86       62.09     32.08 o 
 -21   5   3       90.97      117.31     43.53 o 
 -19   5   3      156.14      199.11     38.72 o 
 -19   5   3      222.45      279.07     50.87 o 
 -17   5   3     1035.61     1048.47     55.22 o 
 -17   5   3     1475.40     1447.83     82.94 o 
 -15   5   3        2.80        2.29     18.79 o 
 -15   5   3        1.97       20.62     18.10 o 
 -13   5   3     8463.73     8688.80    126.93 o 
 -13   5   3    12057.97    12094.95    165.89 o 
 -11   5   3     3463.16     3534.45     65.76 o 
 -11   5   3     2430.86     2453.45     63.70 o 
  -9   5   3     1630.69     1615.55     43.30 o 
  -9   5   3     1144.61     1114.45     41.01 o 
  -7   5   3     2716.92     2528.83     50.87 o 
  -7   5   3     1907.06     1788.53     45.82 o 
  -5   5   3     1092.44     1275.99     35.51 o 
  -5   5   3     1556.37     1854.52     41.47 o 
  -3   5   3       44.66       70.34     11.69 o 
  -3   5   3       63.62       77.21     12.37 o 
  -1   5   3       54.01       46.28     10.31 o 
  -1   5   3       37.91       26.35      9.16 o 
   1   5   3    19156.30    20452.44    130.37 o 
   1   5   3    13446.18    14276.65    108.60 o 
   3   5   3     4289.76     4657.84     67.59 o 
   3   5   3     3011.07     3297.54     55.91 o 
   5   5   3     2864.95     3186.41     57.74 o 
   5   5   3     4081.60     4390.00     72.86 o 
   7   5   3     3949.33     3871.26     65.99 o 
   7   5   3     5626.47     5395.16     88.44 o 
   9   5   3      166.25      165.20     26.81 o 
   9   5   3      236.85      237.60     27.04 o 
  11   5   3      318.13      339.56     36.66 o 
  11   5   3      453.23      548.06     38.49 o 
  13   5   3     3977.29     3956.50    106.77 o 
  13   5   3     5666.30     5568.15    112.96 o 
  15   5   3     1844.71     1903.10     97.38 o 
  15   5   3     2628.09     2645.91     85.00 o 
  17   5   3     1489.00     1354.58     76.53 o 
  17   5   3     1045.16     1027.16     78.82 o 
  19   5   3      559.02      538.21     68.74 o 
  19   5   3      392.39      391.57     65.76 o 
  21   5   3       99.26      155.35     52.24 o 
  21   5   3       69.67       99.44     46.28 o 
  23   5   3      165.50      258.22     75.61 o 
  23   5   3      116.16      200.02     60.03 o 
 -24   6   3      778.75      947.65     88.67 o 
 -24   6   3     1109.46     1295.69    102.42 o 
 -22   6   3     3351.81     3189.85    118.91 o 
 -22   6   3     4775.21     4480.27    164.97 o 
 -20   6   3     1836.51     1804.11    102.42 o 
 -20   6   3     1289.08     1258.57     75.38 o 
 -18   6   3       62.16       87.52     27.27 o 
 -18   6   3       88.55       87.07     34.83 o 
 -16   6   3    18081.67    17508.89    225.23 o 
 -16   6   3    12691.88    12484.91    171.84 o 
 -14   6   3    11121.88    10470.00    163.36 o 
 -14   6   3     7806.67     7522.80    125.33 o 
 -12   6   3     5757.43     5769.78    113.87 o 
 -12   6   3     4041.25     4207.84     88.21 o 
 -10   6   3      730.96      720.13     36.89 o 
 -10   6   3     1041.37      989.58     38.03 o 
  -8   6   3     1300.15     1717.51     49.03 o 
  -8   6   3     1852.27     2439.70     54.30 o 
  -6   6   3     7209.30     7007.50     87.30 o 
  -6   6   3    10270.84     9989.31     96.00 o 
  -4   6   3    11270.70    11788.84    103.79 o 
  -4   6   3    16056.96    16872.16    123.73 o 
  -2   6   3      867.02      865.40     28.41 o 
  -2   6   3     1235.21     1197.17     32.76 o 
   0   6   3     4180.72     4329.05     61.40 o 
   0   6   3     5956.12     6116.44     72.17 o 
   2   6   3    25046.43    26511.37    159.93 o 
   2   6   3    17580.58    18367.19    132.20 o 
   4   6   3     1608.34     2084.56     50.18 o 
   4   6   3     1128.93     1442.79     41.24 o 
   6   6   3      359.09      506.59     29.79 o 
   6   6   3      252.05      352.39     24.97 o 
   8   6   3     7399.27     7953.78    102.65 o 
   8   6   3    10541.48    10787.34    132.89 o 
  10   6   3    11138.12    10635.20    142.51 o 
  10   6   3     7818.07     7548.00    133.35 o 
  12   6   3    13203.78    12313.53    164.28 o 
  12   6   3     9268.00     8417.75    151.22 o 
  14   6   3      727.99      673.62     47.66 o 
  14   6   3      510.99      481.62     55.68 o 
  16   6   3     1738.18     1653.12     81.34 o 
  16   6   3     1220.06     1273.69     85.46 o 
  18   6   3     4888.61     4964.18    166.80 o 
  18   6   3     6964.63     6764.86    164.97 o 
  20   6   3     2332.75     2435.12    125.79 o 
  20   6   3     1637.40     1702.38    109.98 o 
  22   6   3      421.14      481.85     91.42 o 
  22   6   3      295.60      318.71     67.59 o 
 -25   7   3      383.69      543.02     97.84 o 
 -25   7   3      546.63      640.17     84.09 o 
 -23   7   3       62.85       52.93     41.47 o 
 -23   7   3       44.12       69.42     44.68 o 
 -21   7   3      393.72      370.72     62.09 o 
 -21   7   3      276.36      332.00     52.70 o 
 -19   7   3      366.34      382.64     50.41 o 
 -19   7   3      521.91      599.16     63.93 o 
 -17   7   3       16.84       11.46     21.54 o 
 -17   7   3       23.99       17.41     24.52 o 
 -15   7   3      102.63       92.57     25.66 o 
 -15   7   3      146.22      164.74     32.99 o 
 -13   7   3       67.68       68.51     22.00 o 
 -13   7   3       96.43       98.98     26.12 o 
 -11   7   3     6750.45     6513.05     98.75 o 
 -11   7   3     4738.28     4849.16     93.48 o 
  -9   7   3      684.63      819.11     36.43 o 
  -9   7   3      480.56      596.87     33.91 o 
  -7   7   3      447.74      586.78     30.02 o 
  -7   7   3      314.28      513.46     29.10 o 
  -5   7   3    14258.57    14758.96    123.96 o 
  -5   7   3    10008.37    10431.51    104.94 o 
  -3   7   3       31.50       21.08     10.08 o 
  -3   7   3       44.87       52.70     12.14 o 
  -1   7   3     3705.96     3685.44     56.36 o 
  -1   7   3     2601.28     2609.94     48.34 o 
   1   7   3       96.03       73.09     13.75 o 
   1   7   3      136.81      117.77     15.35 o 
   3   7   3       77.03       65.30     15.58 o 
   3   7   3      109.74      107.46     16.50 o 
   5   7   3     1050.50      919.47     37.58 o 
   5   7   3      737.37      675.00     32.08 o 
   7   7   3       73.51       72.63     18.33 o 
   7   7   3       51.60       62.55     16.96 o 
   9   7   3     2720.14     2667.68     72.40 o 
   9   7   3     1909.32     1862.31     67.82 o 
  11   7   3     7161.86     7277.86    138.85 o 
  11   7   3    10203.25     9920.11    145.26 o 
  13   7   3     3401.86     3385.98    103.11 o 
  13   7   3     4846.51     4718.10    107.92 o 
  15   7   3       24.65       30.70     30.47 o 
  15   7   3       35.12       41.93     27.27 o 
  17   7   3       47.90       55.22     32.08 o 
  17   7   3       33.62       19.93     31.39 o 
  19   7   3     2488.12     2347.59    105.63 o 
  19   7   3     1746.46     1662.52    106.31 o 
  21   7   3      555.94      622.30     79.28 o 
  21   7   3      792.03      703.41     82.03 o 
 -24   8   3     2679.88     2654.39    138.85 o 
 -24   8   3     1881.06     1958.77    139.31 o 
 -22   8   3     2971.48     2809.96    134.95 o 
 -22   8   3     2085.74     2017.43     99.21 o 
 -20   8   3     4207.99     3814.21    145.49 o 
 -20   8   3     2953.67     2772.85    108.60 o 
 -18   8   3      350.41      384.24     57.74 o 
 -18   8   3      245.96      268.30     44.45 o 
 -16   8   3     1263.31     1264.30     61.40 o 
 -16   8   3     1799.79     1670.31     76.30 o 
 -14   8   3     1680.71     1555.97     70.34 o 
 -14   8   3     1179.72     1180.67     56.59 o 
 -12   8   3     4951.94     4899.34     99.67 o 
 -12   8   3     7054.86     6881.94    129.91 o 
 -10   8   3    21950.23    22214.39    185.13 o 
 -10   8   3    15407.30    15717.84    164.51 o 
  -8   8   3     3061.83     2985.93     67.82 o 
  -8   8   3     4362.08     4235.11     77.21 o 
  -6   8   3     5251.03     5620.85     82.26 o 
  -6   8   3     3685.80     3915.02     70.57 o 
  -4   8   3    11672.23    12366.69    113.42 o 
  -4   8   3     8192.97     8449.83     91.88 o 
  -2   8   3     5162.18     4646.61     65.30 o 
  -2   8   3     3623.44     3237.97     53.84 o 
   0   8   3     6065.72     5926.27     72.63 o 
   0   8   3     4257.65     4194.78     64.15 o 
   2   8   3    10565.80    11050.37    109.06 o 
   2   8   3     7416.35     7607.57     91.88 o 
   4   8   3     2815.74     2567.78     59.11 o 
   4   8   3     1976.42     1815.57     49.95 o 
   6   8   3     9471.28     9198.60    119.83 o 
   6   8   3     6648.08     6774.48     99.44 o 
   8   8   3     5151.95     4857.87     89.36 o 
   8   8   3     7339.80     6859.26    112.04 o 
  10   8   3     5492.84     5304.89    106.08 o 
  10   8   3     3855.54     3820.86    100.58 o 
  12   8   3     3925.81     3827.73     96.69 o 
  12   8   3     2755.60     2762.54     92.34 o 
  14   8   3      621.15      570.97     51.09 o 
  14   8   3      884.93      802.39     52.70 o 
  16   8   3     2558.13     2536.16    100.81 o 
  16   8   3     1795.60     1794.03     99.21 o 
  18   8   3     1551.14     1525.73     85.92 o 
  18   8   3     1088.78     1082.15     85.00 o 
  20   8   3     2881.99     2914.67    140.22 o 
  20   8   3     4105.87     3998.43    158.32 o 
  22   8   3     2426.83     2407.40    137.02 o 
  22   8   3     3457.42     3437.99    182.84 o 
 -23   9   3      172.60      163.36     75.61 o 
 -23   9   3      245.89      225.46     59.34 o 
 -21   9   3      166.97      187.88     45.14 o 
 -21   9   3      237.87      217.44     53.39 o 
 -19   9   3      191.71      230.73     44.45 o 
 -19   9   3      273.12      271.74     53.39 o 
 -17   9   3       42.30       59.80     27.04 o 
 -17   9   3       60.27       74.69     30.47 o 
 -15   9   3      290.08      298.09     41.93 o 
 -15   9   3      203.62      210.33     34.14 o 
 -13   9   3     3305.64     3073.00     93.48 o 
 -13   9   3     2320.30     2238.30     73.55 o 
 -11   9   3      954.80      951.55     51.32 o 
 -11   9   3      670.19      701.35     41.93 o 
  -9   9   3        2.22       15.81     14.89 o 
  -9   9   3        3.16        8.25     14.89 o 
  -7   9   3     2181.41     2109.08     55.91 o 
  -7   9   3     1531.18     1505.80     48.57 o 
  -5   9   3      103.24       95.77     16.96 o 
  -5   9   3      147.09      176.65     20.39 o 
  -3   9   3      384.54      348.04     20.85 o 
  -3   9   3      547.84      472.22     24.97 o 
  -1   9   3     1240.45     1199.23     32.31 o 
  -1   9   3      870.69      843.86     29.10 o 
   1   9   3     7030.59     7198.13     81.57 o 
   1   9   3     4934.91     5064.31     74.24 o 
   3   9   3       83.40       92.79     17.41 o 
   3   9   3      118.82      115.48     17.64 o 
   5   9   3      134.80      194.07     24.29 o 
   5   9   3       94.62      153.51     20.85 o 
   7   9   3     2454.12     2264.65     63.24 o 
   7   9   3     3496.30     3065.67     75.38 o 
   9   9   3     1791.96     1799.07     63.24 o 
   9   9   3     1257.81     1282.40     60.26 o 
  11   9   3     4005.24     3975.97    107.92 o 
  11   9   3     5706.13     5544.78    114.33 o 
  13   9   3     1258.25     1213.89     60.72 o 
  13   9   3      883.19      873.42     59.34 o 
  15   9   3      438.53      419.75     52.70 o 
  15   9   3      307.82      320.31     48.12 o 
  17   9   3      828.56      713.95     73.09 o 
  17   9   3     1180.43     1215.04     77.21 o 
  19   9   3      114.03       64.84     41.70 o 
  19   9   3       80.04       32.08     39.87 o 
  21   9   3      355.76      426.17     74.46 o 
  21   9   3      506.84      569.14    116.17 o 
 -22  10   3     3039.39     2889.01    163.59 o 
 -22  10   3     2133.41     2129.24    119.60 o 
 -20  10   3     1788.76     1737.90    103.56 o 
 -20  10   3     2548.38     2476.13    120.98 o 
 -18  10   3      422.84      365.22     51.09 o 
 -18  10   3      296.80      345.98     56.82 o 
 -16  10   3      478.43      555.39     52.24 o 
 -16  10   3      681.60      734.57     57.05 o 
 -14  10   3    13799.12    13505.66    199.80 o 
 -14  10   3     9685.87     9584.67    171.38 o 
 -12  10   3     9493.22     9083.35    154.43 o 
 -12  10   3     6663.48     6536.65    135.41 o 
 -10  10   3     2071.35     1829.78     70.80 o 
 -10  10   3     2950.98     2725.42     71.26 o 
  -8  10   3     6465.23     6223.44     98.75 o 
  -8  10   3     4538.07     4358.61     93.25 o 
  -6  10   3    16086.90    16080.54    145.95 o 
  -6  10   3    11291.71    11425.22    153.05 o 
  -4  10   3     6122.22     6016.77    103.11 o 
  -4  10   3     4297.31     4183.33     89.36 o 
  -2  10   3      209.39      182.84     25.20 o 
  -2  10   3      146.98      132.20     22.45 o 
   0  10   3      971.80      947.19     43.76 o 
   0  10   3     1384.48     1216.41     49.49 o 
   2  10   3    14272.88    14204.71    131.97 o 
   2  10   3    20334.07    20679.73    197.73 o 
   4  10   3     9498.21     8961.00    137.02 o 
   4  10   3     6666.98     6526.80     97.38 o 
   6  10   3      898.11      879.14     42.16 o 
   6  10   3     1279.50     1140.12     54.76 o 
   8  10   3     2747.05     2557.93     84.09 o 
   8  10   3     1928.21     1848.34     69.42 o 
  10  10   3    20831.09    20206.36    238.75 o 
  10  10   3    14621.75    14707.63    200.48 o 
  12  10   3     6815.27     6326.31    142.51 o 
  12  10   3     4783.77     4554.28    120.75 o 
  14  10   3      252.43      237.37     42.85 o 
  14  10   3      359.64      311.61     52.01 o 
  16  10   3     3236.08     3147.00    129.45 o 
  16  10   3     2271.47     2271.98    114.10 o 
  18  10   3     2192.86     2077.46    113.65 o 
  18  10   3     1539.21     1502.36    100.58 o 
  20  10   3     1307.49     1560.56    123.27 o 
  20  10   3      917.75     1044.57    111.58 o 
 -23  11   3       10.76      -19.48     45.60 o 
 -23  11   3        7.55      -19.93     49.03 o 
 -21  11   3     1330.38     1305.08    115.02 o 
 -21  11   3      933.82      945.59     85.92 o 
 -19  11   3       49.46       28.18     33.45 o 
 -19  11   3       70.46       26.81     42.16 o 
 -17  11   3      378.70      391.80     59.34 o 
 -17  11   3      265.81      280.90     47.66 o 
 -15  11   3    10217.36     9831.44    206.90 o 
 -15  11   3     7171.77     7240.52    157.18 o 
 -13  11   3      504.59      485.28     56.14 o 
 -13  11   3      354.18      396.84     42.16 o 
 -11  11   3      196.51      283.88     55.68 o 
 -11  11   3      137.93      138.16     30.93 o 
  -9  11   3        3.26       -0.92     18.79 o 
  -9  11   3        4.64       10.31     22.00 o 
  -7  11   3      766.29      747.63     43.99 o 
  -7  11   3      537.87      543.71     41.47 o 
  -5  11   3      732.89      696.76     43.30 o 
  -5  11   3     1044.12     1047.55     48.12 o 
  -3  11   3       46.86       41.70     18.10 o 
  -3  11   3       32.89       25.43     16.96 o 
  -1  11   3       54.38       65.30     19.02 o 
  -1  11   3       38.17       24.75     21.08 o 
   1  11   3      604.19      675.00     40.33 o 
   1  11   3      424.09      493.99     35.97 o 
   3  11   3      597.51      629.17     39.87 o 
   3  11   3      851.25      898.85     47.66 o 
   5  11   3      386.04      371.18     36.66 o 
   5  11   3      270.97      255.47     39.87 o 
   7  11   3      868.80      805.60     51.32 o 
   7  11   3      609.83      571.89     50.41 o 
   9  11   3     1628.82     1567.43     71.72 o 
   9  11   3     1143.30     1111.02     69.42 o 
  11  11   3       41.02       28.64     29.10 o 
  11  11   3       58.44       30.93     23.14 o 
  13  11   3     4244.10     4073.81    121.44 o 
  13  11   3     2979.02     2877.10    118.00 o 
  15  11   3      496.70      490.09     64.15 o 
  15  11   3      707.63      690.81     61.86 o 
  17  11   3       46.26       44.68     47.43 o 
  17  11   3       65.90       72.63     41.24 o 
  19  11   3       15.29       43.53     41.70 o 
  19  11   3       10.73       47.20     50.41 o 
 -22  12   3      402.16      392.03    103.33 o 
 -22  12   3      282.29      290.30     72.86 o 
 -20  12   3     1360.01     1444.62    153.28 o 
 -20  12   3      954.62     1128.43     90.73 o 
 -18  12   3      856.66      947.42     80.65 o 
 -18  12   3     1220.45     1288.82    106.77 o 
 -16  12   3     2128.93     2090.75    127.62 o 
 -16  12   3     1494.34     1613.03     95.32 o 
 -14  12   3      470.20      438.77     51.78 o 
 -14  12   3      669.87      680.95     77.67 o 
 -12  12   3     8301.85     7707.47    213.31 o 
 -12  12   3     5827.23     5556.23    133.35 o 
 -10  12   3     8215.48     8085.52    175.74 o 
 -10  12   3    11704.30    11545.74    202.54 o 
  -8  12   3     4018.89     3945.04    121.21 o 
  -8  12   3     5725.57     5506.97    138.39 o 
  -6  12   3      188.25      168.18     36.43 o 
  -6  12   3      268.19      230.04     39.41 o 
  -4  12   3      240.42      247.91     40.10 o 
  -4  12   3      342.51      321.69     43.76 o 
  -2  12   3    12257.48    11663.74    194.07 o 
  -2  12   3    17462.79    17414.04    236.68 o 
   0  12   3      663.51      606.72     51.32 o 
   0  12   3      945.28      890.60     59.34 o 
   2  12   3      386.78      340.94     42.62 o 
   2  12   3      551.03      499.49     48.34 o 
   4  12   3     4762.98     4394.35    125.10 o 
   4  12   3     3343.23     3012.97    102.65 o 
   6  12   3     6076.02     6289.43    148.47 o 
   6  12   3     8656.29     8167.55    171.84 o 
   8  12   3     6235.56     5891.90    182.38 o 
   8  12   3     8883.58     8284.17    156.03 o 
  10  12   3      645.84      580.60     51.78 o 
  10  12   3      453.33      436.02     69.20 o 
  12  12   3     6212.58     5960.86    145.95 o 
  12  12   3     4360.73     4295.83    170.93 o 
  14  12   3     7578.05     7493.70    194.30 o 
  14  12   3     5319.18     5341.32    197.05 o 
  16  12   3       91.23       87.98     43.08 o 
  16  12   3       64.04       69.42     63.70 o 
  18  12   3      120.39      139.99     49.72 o 
  18  12   3       84.50      104.48     72.17 o 
 -21  13   3        6.34       -2.52     57.74 o 
 -21  13   3        4.45       34.14     62.32 o 
 -19  13   3      356.96      370.72     75.61 o 
 -19  13   3      508.55      486.20    107.23 o 
 -17  13   3      225.91      257.31     64.61 o 
 -17  13   3      321.85      334.52     71.03 o 
 -15  13   3       46.93       60.49     35.97 o 
 -15  13   3       66.87      132.66     52.70 o 
 -13  13   3       51.22       54.76     33.45 o 
 -13  13   3       72.96       31.39     41.24 o 
 -11  13   3      141.93      145.95     48.12 o 
 -11  13   3       99.63      133.58     39.87 o 
  -9  13   3       31.55       16.73     27.72 o 
  -9  13   3       44.95       26.35     28.87 o 
  -7  13   3     1053.02     1069.09     68.97 o 
  -7  13   3      739.14      723.34     60.95 o 
  -5  13   3      430.01      421.13     47.66 o 
  -5  13   3      301.84      315.04     46.97 o 
  -3  13   3      206.26      242.64     41.47 o 
  -3  13   3      144.78      156.95     36.20 o 
  -1  13   3       55.67       66.90     29.56 o 
  -1  13   3       39.08       43.76     26.35 o 
   1  13   3      375.13      360.64     47.20 o 
   1  13   3      534.44      482.53     49.72 o 
   3  13   3        0.43       -5.96     22.22 o 
   3  13   3        0.30        0.23     22.68 o 
   5  13   3        9.17       16.50     25.66 o 
   5  13   3        6.43       15.81     29.79 o 
   7  13   3      114.45       99.21     35.74 o 
   7  13   3      163.05      142.74     37.35 o 
   9  13   3      173.67      168.63     51.09 o 
   9  13   3      247.42      271.74     49.95 o 
  11  13   3       52.97       45.14     41.47 o 
  11  13   3       75.46       94.63     37.58 o 
  13  13   3     2465.50     2444.06    138.39 o 
  13  13   3     3512.51     3393.31    157.64 o 
  15  13   3        7.08        9.85     42.39 o 
  15  13   3        4.97       14.21     42.16 o 
  17  13   3     1286.84     1273.47    110.44 o 
  17  13   3      903.26      834.70    127.16 o 
 -20  14   3      926.40     1098.19    135.18 o 
 -20  14   3     1319.81     1340.37    154.66 o 
 -18  14   3     1019.30     1073.44    109.29 o 
 -18  14   3      715.47      721.51     90.27 o 
 -16  14   3       20.72        7.10     41.01 o 
 -16  14   3       29.51       27.95     42.85 o 
 -14  14   3     3066.79     2910.78    149.62 o 
 -14  14   3     2152.64     2161.32    109.29 o 
 -12  14   3     4057.50     3934.50    139.08 o 
 -12  14   3     5780.58     5078.97    187.19 o 
 -10  14   3      133.99      133.12     39.87 o 
 -10  14   3      190.89      216.75     55.45 o 
  -8  14   3      687.87      758.86     64.84 o 
  -8  14   3      482.83      507.05     56.14 o 
  -6  14   3     2320.06     2203.25     99.90 o 
  -6  14   3     3305.31     3152.50    114.10 o 
  -4  14   3     3071.09     2732.52    107.23 o 
  -4  14   3     4375.28     4128.34    128.77 o 
  -2  14   3     2777.64     2730.46    105.63 o 
  -2  14   3     1949.68     1915.47     91.65 o 
   0  14   3       34.75       40.33     29.56 o 
   0  14   3       24.39       21.08     26.81 o 
   2  14   3     1114.35     1146.99     74.69 o 
   2  14   3      782.18      733.42     62.55 o 
   4  14   3     2594.40     2722.21    106.77 o 
   4  14   3     3696.15     3719.81    126.25 o 
   6  14   3     3901.56     3752.81    130.14 o 
   6  14   3     2738.58     2587.03    107.00 o 
   8  14   3     1978.17     1641.21    110.67 o 
   8  14   3     2818.23     2674.55    101.50 o 
  10  14   3     3651.88     3462.74    133.12 o 
  10  14   3     2563.33     2529.06    136.56 o 
  12  14   3     1079.50     1029.68     98.29 o 
  12  14   3     1537.92     1498.92     95.32 o 
  14  14   3       22.85       20.16     46.05 o 
  14  14   3       16.04        5.73     45.82 o 
  16  14   3       24.99       -5.96     47.89 o 
  16  14   3       35.60       49.72     48.57 o 
 -19  15   3        8.83       48.12     53.16 o 
 -19  15   3       12.58       21.77     53.16 o 
 -17  15   3       58.24       68.05     53.39 o 
 -17  15   3       82.98       79.05     55.22 o 
 -15  15   3      859.90      879.14     96.00 o 
 -15  15   3      603.58      643.84     89.13 o 
 -13  15   3     1267.77     1326.16    109.06 o 
 -13  15   3      889.87      911.45     79.28 o 
 -11  15   3      599.88      633.30     60.26 o 
 -11  15   3      854.63      744.65     86.61 o 
  -9  15   3       91.22       86.84     37.81 o 
  -9  15   3      129.95      116.17     38.72 o 
  -7  15   3       42.63       38.26     31.62 o 
  -7  15   3       29.92       46.28     31.62 o 
  -5  15   3       53.54       72.63     33.91 o 
  -5  15   3       76.28       86.15     36.43 o 
  -3  15   3      142.60      161.99     41.93 o 
  -3  15   3      100.09      116.39     38.26 o 
  -1  15   3     2876.26     2747.41    111.35 o 
  -1  15   3     4097.71     4150.79    134.95 o 
   1  15   3     1478.65     1420.79     82.71 o 
   1  15   3     2106.58     2071.96     98.52 o 
   3  15   3      135.99      119.83     38.26 o 
   3  15   3       95.46      107.00     37.12 o 
   5  15   3     2067.09     2031.40    100.58 o 
   5  15   3     1450.93     1603.40     88.67 o 
   7  15   3       84.02       90.96     39.18 o 
   7  15   3       58.97       27.72     35.51 o 
   9  15   3      137.06      143.20     45.60 o 
   9  15   3       96.20       66.45     47.20 o 
  11  15   3        1.93      -16.04     40.33 o 
  11  15   3        2.75      -18.56     32.99 o 
  13  15   3       33.11       64.61     49.03 o 
  13  15   3       23.24       26.81     48.80 o 
  15  15   3       31.70       20.85     51.09 o 
  15  15   3       45.17       63.70     53.16 o 
 -18  16   3     1650.70     1896.22    142.97 o 
 -18  16   3     1158.66     1383.90    123.04 o 
 -16  16   3      737.24      827.13     99.44 o 
 -16  16   3     1050.32     1193.04    116.39 o 
 -14  16   3      414.50      430.06     84.55 o 
 -14  16   3      290.95      295.57     61.18 o 
 -12  16   3     4587.21     4284.37    184.90 o 
 -12  16   3     3219.85     3088.35    134.27 o 
 -10  16   3      754.77      873.65     76.07 o 
 -10  16   3     1075.29     1165.32     87.98 o 
  -8  16   3       39.54       60.26     36.43 o 
  -8  16   3       27.75        2.06     32.08 o 
  -6  16   3       12.25       16.96     32.08 o 
  -6  16   3       17.45        3.44     29.10 o 
  -4  16   3      137.42       90.50     38.03 o 
  -4  16   3      195.78      169.55     44.91 o 
  -2  16   3     4249.98     3916.63    136.79 o 
  -2  16   3     2983.15     2714.65    115.94 o 
   0  16   3        9.96       19.48     30.70 o 
   0  16   3       14.19       49.26     34.14 o 
   2  16   3       25.10       21.31     31.16 o 
   2  16   3       35.75       38.49     32.99 o 
   4  16   3       34.64       34.60     31.85 o 
   4  16   3       49.35       57.97     35.74 o 
   6  16   3      797.04      875.25     74.69 o 
   6  16   3      559.46      490.09     74.46 o 
   8  16   3     2253.41     2224.33    135.87 o 
   8  16   3     3210.36     3142.65    132.66 o 
  10  16   3       64.52       75.38     53.61 o 
  10  16   3       91.91      142.51     47.89 o 
  12  16   3      651.13      707.30     97.38 o 
  12  16   3      927.65      894.73    100.36 o 
  14  16   3     2232.58     2203.48    147.56 o 
  14  16   3     1567.09     1727.36    134.27 o 
 -15  17   3      732.71      679.12     96.00 o 
 -15  17   3     1043.87     1044.34    109.98 o 
 -13  17   3     1465.30     1448.29    122.35 o 
 -13  17   3     1028.52     1013.64     87.75 o 
 -11  17   3       40.84       52.24     39.18 o 
 -11  17   3       58.18       82.48     50.41 o 
  -9  17   3     1670.56     1665.72    118.69 o 
  -9  17   3     1172.60     1244.83     90.50 o 
  -7  17   3      903.91      995.08     81.34 o 
  -7  17   3     1287.77     1349.99     89.13 o 
  -5  17   3     1555.09     1555.97     95.54 o 
  -5  17   3     2215.49     2197.98    109.98 o 
  -3  17   3     6210.10     5930.16    172.53 o 
  -3  17   3     4358.99     4120.78    146.64 o 
  -1  17   3      217.07      170.93     46.05 o 
  -1  17   3      152.37      157.87     44.68 o 
   1  17   3      131.40      159.93     46.05 o 
   1  17   3      187.20      203.69     49.26 o 
   3  17   3       57.25       71.49     37.35 o 
   3  17   3       81.56      101.04     39.18 o 
   5  17   3        8.40       14.66     33.91 o 
   5  17   3        5.90       36.20     34.60 o 
   7  17   3      604.00      589.76     82.48 o 
   7  17   3      860.49      884.19     79.28 o 
   9  17   3     1691.44     1725.07    108.38 o 
   9  17   3     1187.26     1226.04    112.27 o 
  11  17   3      959.42     1028.30     91.42 o 
  11  17   3      673.44      688.06     95.09 o 
  13  17   3       20.65      -38.03     48.34 o 
  13  17   3       29.41       43.99     54.99 o 
 -14  18   3      100.70      134.04     65.99 o 
 -14  18   3       70.68       45.60     53.39 o 
 -12  18   3        4.17       27.72     48.57 o 
 -12  18   3        2.93       13.29     40.33 o 
 -10  18   3      234.07      207.59     57.51 o 
 -10  18   3      164.30      120.29     49.49 o 
  -8  18   3       12.14       23.37     42.39 o 
  -8  18   3        8.52       -3.21     34.83 o 
  -6  18   3       82.76      148.24     47.20 o 
  -6  18   3      117.91      143.20     46.51 o 
  -4  18   3      274.75      216.75     52.93 o 
  -4  18   3      391.43      408.07     63.47 o 
  -2  18   3     6003.38     5616.03    175.51 o 
  -2  18   3     4213.89     4002.55    148.70 o 
   0  18   3     3804.00     3824.75    146.64 o 
   0  18   3     2670.11     2543.27    122.81 o 
   2  18   3      745.08      809.95     74.92 o 
   2  18   3     1061.49      988.44     82.03 o 
   4  18   3      135.70       89.82     42.16 o 
   4  18   3       95.25       76.53     40.78 o 
   6  18   3      975.51      951.09     84.32 o 
   6  18   3      684.73      616.57     86.38 o 
   8  18   3       36.41       25.66     38.95 o 
   8  18   3       25.56       52.24     48.34 o 
  10  18   3        9.82       15.81     50.87 o 
  10  18   3       13.99       70.80     47.89 o 
  12  18   3        8.47       -0.46     51.32 o 
  12  18   3        5.95      -34.83     50.64 o 
 -13  19   3      112.39      116.85     64.15 o 
 -13  19   3      160.11      200.25     69.20 o 
 -11  19   3     1093.20     1132.56     96.23 o 
 -11  19   3     1557.44     1642.58    133.12 o 
  -9  19   3     1631.17     1710.40    132.43 o 
  -9  19   3     1144.95     1320.67    101.04 o 
  -7  19   3       63.86       41.24     40.10 o 
  -7  19   3       90.98       72.86     43.08 o 
  -5  19   3     2724.43     2798.28    132.66 o 
  -5  19   3     1912.33     1788.53    110.44 o 
  -3  19   3     2451.17     2314.60    121.66 o 
  -3  19   3     1720.52     1605.24    104.02 o 
  -1  19   3      739.67      715.09     76.99 o 
  -1  19   3      519.19      525.84     72.40 o 
   1  19   3     1317.54     1431.33     98.29 o 
   1  19   3      924.81      877.08     82.03 o 
   3  19   3      312.06      355.83     65.53 o 
   3  19   3      219.04      242.87     56.36 o 
   5  19   3     1828.40     1855.67    113.42 o 
   5  19   3     1283.39     1253.07    111.35 o 
   7  19   3     1493.61     1547.50    107.46 o 
   7  19   3     1048.39     1060.61    112.04 o 
   9  19   3      977.12     1042.28     95.09 o 
   9  19   3      685.86      756.79    100.36 o 
 -10  20   3      391.68      485.05     79.96 o 
 -10  20   3      274.93      238.98     64.84 o 
  -8  20   3      116.93      126.93     59.80 o 
  -8  20   3       82.08       19.70     43.99 o 
  -6  20   3       69.30       89.13     48.57 o 
  -6  20   3       98.72      121.21     50.41 o 
  -4  20   3       13.29       14.43     43.76 o 
  -4  20   3       18.93        0.00     40.55 o 
  -2  20   3      930.14      911.22     87.75 o 
  -2  20   3      652.88      573.95     80.88 o 
   0  20   3     1269.15     1205.19     96.92 o 
   0  20   3     1808.11     1843.52    115.02 o 
   2  20   3      523.89      508.42     77.21 o 
   2  20   3      367.73      355.60     66.90 o 
   4  20   3       80.46       91.65     48.57 o 
   4  20   3       56.48       97.15     58.43 o 
   6  20   3       12.11      -26.58     46.97 o 
   6  20   3       17.25       19.93     45.14 o 
  -5  21   3      476.05      574.41     82.03 o 
  -5  21   3      334.15      422.96     74.92 o 
  -3  21   3      475.25      537.29     80.19 o 
  -3  21   3      333.58      431.21     75.38 o 
  -1  21   3     1537.78     1642.12    115.71 o 
  -1  21   3     1079.40     1081.92     96.69 o 
   1  21   3     1933.68     1927.61    120.98 o 
   1  21   3     2754.85     2525.16    137.70 o 
   3  21   3      580.79      673.16     85.23 o 
   3  21   3      827.43      975.61     94.86 o 
 -26   0   4     1628.45     1973.21    261.66 o 
 -26   0   4     5350.40     5487.50    290.30 o 
 -24   0   4      967.87      933.68    174.36 o 
 -24   0   4      679.36     1065.88    195.90 o 
 -24   0   4     2130.39     2303.14    267.62 o 
 -22   0   4     2056.83     3303.72    295.34 o 
 -22   0   4     2930.29     3786.72    298.09 o 
 -22   0   4     5393.98     5594.04    364.76 o 
 -20   0   4     5086.60     5288.16    332.23 o 
 -20   0   4      743.90     1327.54    148.47 o 
 -18   0   4     1778.51     2103.58    206.44 o 
 -18   0   4     6940.66     6558.88    343.46 o 
 -16   0   4     4874.23     5413.95    192.69 o 
 -16   0   4    13875.80    12450.77    432.13 o 
 -16   0   4     6944.15     7691.20    346.43 o 
 -14   0   4     4771.13     4083.20    156.26 o 
 -14   0   4     8536.69     6708.03    295.80 o 
 -14   0   4     6797.26     6361.60    287.32 o 
 -12   0   4    26810.04    28229.10    216.98 o 
 -12   0   4    18818.50    20933.37    325.81 o 
 -10   0   4     8581.40     8232.85    189.03 o 
 -10   0   4    12225.61    12683.56    129.00 o 
  -8   0   4    53881.55    54853.65    304.96 o 
  -8   0   4    37820.52    38242.23    265.78 o 
  -6   0   4    13770.16    13595.47    135.87 o 
  -6   0   4     9665.55     9386.94    106.54 o 
  -4   0   4     8525.05     7959.05    102.88 o 
  -4   0   4     5983.90     5533.78    119.14 o 
  -2   0   4   183495.41   182828.25    627.80 o 
  -2   0   4   128799.03   136409.30    582.66 o 
   0   0   4     6594.48     6169.37    124.87 o 
   0   0   4     4628.80     4334.32     94.63 o 
   2   0   4    20134.95    20021.23    156.72 o 
   2   0   4    14133.12    14827.24    141.37 o 
   4   0   4    19828.87    18934.73    180.78 o 
   4   0   4    13918.28    13596.62    149.16 o 
   6   0   4     9427.72     9442.62    106.54 o 
   6   0   4    13431.34    13152.12    174.82 o 
   8   0   4    21258.58    21093.98    195.21 o 
   8   0   4    30286.34    31554.13    394.78 o 
   8   0   4    49104.84    48002.65    577.85 o 
  10   0   4     2478.11     2138.63    113.87 o 
  10   0   4     7249.24     5822.02    230.96 o 
  12   0   4     9875.28     9732.69    253.87 o 
  12   0   4    14749.51    13369.33    380.34 o 
  14   0   4     8056.85     8187.94    326.27 o 
  14   0   4     6278.34     6463.33    221.56 o 
  14   0   4     4406.89     5031.08    303.59 o 
  16   0   4     5736.84     6124.00    228.44 o 
  16   0   4     4026.80     4366.17    297.40 o 
  16   0   4     6480.73     7465.06    336.12 o 
  18   0   4     5566.76     5917.33    328.79 o 
  18   0   4     3509.93     3476.25    295.11 o 
  18   0   4     2463.69     3247.82    275.86 o 
  20   0   4     2335.57     2271.30    234.62 o 
  20   0   4     1656.21     1767.45    240.58 o 
  20   0   4     1162.52     1344.72    199.57 o 
  22   0   4     4317.31     5399.28    412.19 o 
 -25   1   4      145.01       13.98     87.52 o 
 -25   1   4        4.76       13.75     65.07 o 
 -25   1   4      108.74      109.29     75.61 o 
 -23   1   4      618.88      539.36    100.13 o 
 -23   1   4      434.41      455.04    106.08 o 
 -23   1   4      989.38      804.45    121.44 o 
 -21   1   4       80.11       95.77     38.03 o 
 -21   1   4      114.13      130.83     83.17 o 
 -21   1   4      826.23      792.54     92.34 o 
 -19   1   4     1564.39     1675.81    134.04 o 
 -19   1   4     1098.07     1230.16     67.13 o 
 -19   1   4     1928.87     1873.31    141.60 o 
 -17   1   4      343.94      280.22     72.40 o 
 -17   1   4      331.63      315.73     71.72 o 
 -17   1   4      232.78      236.23     42.62 o 
 -15   1   4      585.67      607.63     43.53 o 
 -15   1   4      834.38      891.75     88.67 o 
 -15   1   4      913.17      980.88     93.02 o 
 -13   1   4      631.88      650.25     40.10 o 
 -13   1   4      900.22      960.48     42.16 o 
 -11   1   4     2012.44     2174.84     73.09 o 
 -11   1   4     2867.05     3191.23     71.72 o 
  -9   1   4      914.12      848.67     36.89 o 
  -9   1   4     1302.31     1288.59     40.78 o 
  -7   1   4        0.08       10.08      7.79 o 
  -7   1   4        0.06        7.56      8.71 o 
  -5   1   4     4178.94     4453.23     60.95 o 
  -5   1   4     5953.58     6361.83     66.22 o 
  -3   1   4    10365.67    11070.54     83.63 o 
  -3   1   4     7275.87     7561.29     81.80 o 
  -1   1   4     7843.76     8260.80     78.13 o 
  -1   1   4    11174.73    11646.78     93.71 o 
   1   1   4     1076.11     1128.43     37.58 o 
   1   1   4     1533.10     1681.76     37.12 o 
   3   1   4      313.76      312.98     17.18 o 
   3   1   4      220.24      205.29     14.21 o 
   5   1   4     1075.03     1071.61     34.83 o 
   5   1   4      754.58      735.71     33.91 o 
   7   1   4     7388.28     8050.24    102.88 o 
   7   1   4     5185.98     5740.45     87.07 o 
   9   1   4      488.69      498.80     42.85 o 
   9   1   4     1120.57     1066.80    102.19 o 
  11   1   4      697.91      607.41     94.86 o 
  11   1   4      112.24      217.90     37.12 o 
  13   1   4       12.31       42.85     36.43 o 
  13   1   4       17.54       19.48     25.89 o 
  13   1   4      250.31      265.32     65.07 o 
  15   1   4      519.27      646.13     71.03 o 
  15   1   4     1617.35     1490.90    163.36 o 
  17   1   4     1094.61     1005.39    154.43 o 
  17   1   4     1014.50     1007.22     65.99 o 
  17   1   4      712.10      569.14    127.16 o 
  19   1   4      527.84      531.79     81.80 o 
  19   1   4      962.24      900.68    160.84 o 
  19   1   4      370.50      466.04    142.51 o 
  21   1   4      145.25      136.56     79.96 o 
  21   1   4      101.96       97.38     92.11 o 
  23   1   4      196.93      380.57    156.95 o 
 -26   2   4     2600.56     3516.58    236.45 o 
 -26   2   4     6061.30     5982.40    247.45 o 
 -26   2   4     3704.92     3929.92    341.39 o 
 -24   2   4     8161.61     9591.78    498.11 o 
 -24   2   4     5728.79     7528.52    323.06 o 
 -24   2   4    13526.26    12407.24    327.65 o 
 -22   2   4     2564.02     2740.77    151.45 o 
 -22   2   4     1267.30     1626.09    207.81 o 
 -22   2   4      889.54     1145.39     96.69 o 
 -20   2   4     2937.83     3360.78    108.15 o 
 -20   2   4     5788.84     5879.53    202.32 o 
 -20   2   4     4185.42     4038.75    286.63 o 
 -18   2   4     3218.24     3897.84    109.06 o 
 -18   2   4     7308.91     7109.69    207.13 o 
 -18   2   4     4584.91     4492.64    286.63 o 
 -16   2   4     1731.97     2182.63     77.44 o 
 -16   2   4     7202.46     6907.60    189.94 o 
 -16   2   4     2467.48     2828.07    217.44 o 
 -14   2   4     5229.11     5275.79    121.89 o 
 -14   2   4    17696.54    15533.62    318.71 o 
 -14   2   4     7449.72     6566.67    300.38 o 
 -12   2   4    16579.70    17170.71    184.90 o 
 -12   2   4    11637.62    11783.11    168.18 o 
 -12   2   4    25424.26    25240.65    534.09 o 
 -10   2   4    29816.92    30794.13    230.50 o 
 -10   2   4    20929.08    21355.87    204.15 o 
 -10   2   4    49083.60    47791.86    666.29 o 
  -8   2   4    13770.06    14092.90    132.20 o 
  -8   2   4     9665.48     9729.02    104.25 o 
  -6   2   4     7252.32     6797.62     69.88 o 
  -6   2   4     5090.55     4754.76     58.66 o 
  -4   2   4     8068.04     8069.94     71.49 o 
  -4   2   4    11494.25    11229.55    101.27 o 
  -2   2   4    86773.56    94873.89    289.38 o 
  -2   2   4   123623.22   134571.97    324.21 o 
   0   2   4    36736.55    38456.92    165.89 o 
   0   2   4    52337.27    53746.07    199.80 o 
   2   2   4      647.04      477.26     20.85 o 
   2   2   4      921.82      653.69     24.06 o 
   4   2   4    18077.61    18753.26    131.97 o 
   4   2   4    12689.03    12877.40    124.87 o 
   6   2   4    27448.56    28983.60    186.28 o 
   6   2   4    19266.68    18961.76    178.49 o 
   8   2   4    12600.53    13302.88    157.18 o 
   8   2   4     8844.56     8557.51    129.91 o 
  10   2   4    10246.82    10053.69    189.71 o 
  10   2   4    14598.28    14156.82    157.64 o 
  12   2   4     6745.76     6629.67    130.83 o 
  12   2   4     4734.98     4559.32    269.68 o 
  12   2   4     8477.73     8113.02    306.34 o 
  14   2   4     3880.79     4297.43    129.91 o 
  14   2   4     7099.02     6910.58    308.86 o 
  16   2   4     2284.32     3098.89    104.02 o 
  16   2   4     5222.15     5376.37    296.94 o 
  18   2   4     1847.39     2382.42    113.19 o 
  18   2   4     1296.72     1477.61    193.61 o 
  18   2   4     2736.93     2978.83    244.47 o 
  20   2   4     7642.83     7538.83    318.25 o 
  20   2   4    13371.62    11992.07    498.11 o 
  22   2   4     3357.05     3628.85    342.08 o 
 -25   3   4       18.81       86.38     74.24 o 
 -25   3   4       26.80       80.19     97.61 o 
 -25   3   4      322.33      331.77     88.90 o 
 -23   3   4      426.20      552.87    155.12 o 
 -23   3   4      576.89      535.92     91.65 o 
 -23   3   4      299.16      338.87     73.32 o 
 -21   3   4      280.80      264.87     71.94 o 
 -21   3   4       78.20      134.27     41.47 o 
 -21   3   4      111.41      130.60     88.44 o 
 -19   3   4     1045.74      963.92     60.95 o 
 -19   3   4     1500.93     1440.04    107.92 o 
 -19   3   4     1489.83     1515.88    183.76 o 
 -17   3   4      830.11     1028.07     66.22 o 
 -17   3   4     2838.68     2745.35    129.91 o 
 -17   3   4     1182.63     1302.34    159.70 o 
 -15   3   4      211.19      254.10     36.66 o 
 -15   3   4     2058.03     1869.41    123.04 o 
 -15   3   4      300.87      359.04    101.73 o 
 -13   3   4       13.99        3.90     13.52 o 
 -13   3   4       30.44       73.55     72.86 o 
 -13   3   4       19.93       -0.46     16.27 o 
 -11   3   4      313.42      305.65     25.43 o 
 -11   3   4      446.52      451.14     35.06 o 
 -11   3   4      490.46      507.97     93.71 o 
  -9   3   4     6717.26     6948.84     97.38 o 
  -9   3   4     9569.85     9944.17    120.52 o 
  -7   3   4       26.91       33.45     11.46 o 
  -7   3   4       38.33       30.47      9.85 o 
  -5   3   4      449.83      469.70     21.54 o 
  -5   3   4      315.75      341.85     18.33 o 
  -3   3   4     1688.54     1888.66     38.49 o 
  -3   3   4     1185.22     1303.94     31.16 o 
  -1   3   4     1858.87     1931.28     37.12 o 
  -1   3   4     1304.78     1367.41     32.99 o 
   1   3   4      131.58      151.91     15.12 o 
   1   3   4      187.46      229.81     15.35 o 
   3   3   4     2614.71     2835.40     50.87 o 
   3   3   4     1835.32     1983.29     39.64 o 
   5   3   4     4358.82     4697.48     79.05 o 
   5   3   4     3059.54     3425.62     70.80 o 
   7   3   4       62.59       49.72     14.89 o 
   7   3   4       43.93       40.33     17.41 o 
   9   3   4       10.52       15.12     17.18 o 
   9   3   4       14.98        7.79     14.21 o 
  11   3   4     2503.36     2540.06     72.40 o 
  11   3   4     1757.16     1755.77     80.65 o 
  13   3   4     2359.31     2348.51     83.17 o 
  13   3   4     1656.05     1503.05    169.09 o 
  13   3   4     3189.42     3007.70    203.00 o 
  15   3   4     1061.55     1083.52    144.35 o 
  15   3   4       15.81       73.32     36.43 o 
  15   3   4       11.10       72.63     63.24 o 
  17   3   4      319.53      385.38    113.65 o 
  17   3   4      241.32      215.83     47.66 o 
  17   3   4      169.39      145.26     89.36 o 
  19   3   4      513.85      543.25    135.87 o 
  19   3   4      150.69      199.11    101.96 o 
  19   3   4      214.69      320.54     90.27 o 
  21   3   4      421.03      394.32    106.77 o 
  21   3   4      295.53      271.74    126.02 o 
  21   3   4      439.84      407.84    142.74 o 
 -26   4   4     3422.65     3561.95    196.36 o 
 -26   4   4     1493.54     1854.52    247.45 o 
 -26   4   4     1048.34     1166.92    210.56 o 
 -24   4   4     9124.90     8767.16    278.38 o 
 -24   4   4     3144.26     3455.40    319.40 o 
 -24   4   4     4479.52     3949.62    320.54 o 
 -22   4   4     3820.20     4254.13    176.20 o 
 -22   4   4     7584.17     7257.01    239.89 o 
 -22   4   4     5442.51     5358.27    356.52 o 
 -20   4   4     2510.57     3136.46    133.81 o 
 -20   4   4     8627.96     8517.65    242.41 o 
 -20   4   4     3576.72     4372.35    308.63 o 
 -18   4   4     2870.45     3288.14    101.50 o 
 -18   4   4     7397.17     7009.56    206.44 o 
 -18   4   4     4089.43     4125.59    283.20 o 
 -16   4   4     9625.01     9799.13    146.64 o 
 -16   4   4    13712.41    13381.70    467.87 o 
 -16   4   4    16565.23    16057.86    286.40 o 
 -14   4   4    10444.20    10546.53    154.89 o 
 -14   4   4    30604.39    29468.89    441.75 o 
 -14   4   4    14879.48    16772.95    282.05 o 
 -12   4   4    22301.69    24509.75    216.75 o 
 -12   4   4    66135.88    67613.05    886.71 o 
 -12   4   4    31772.42    38062.60    298.78 o 
 -10   4   4     8600.99     8543.54    108.15 o 
 -10   4   4    12253.53    12185.91    143.89 o 
  -8   4   4      196.47       97.38     14.66 o 
  -8   4   4      137.91       85.23     16.27 o 
  -6   4   4     5997.49     5795.67     72.40 o 
  -6   4   4     4209.75     4105.66     66.67 o 
  -4   4   4     1092.85      923.14     29.79 o 
  -4   4   4      767.09      662.85     25.43 o 
  -2   4   4     1050.94     1077.11     30.93 o 
  -2   4   4     1497.24     1475.09     35.51 o 
   0   4   4      129.19      195.44     16.27 o 
   0   4   4       90.68      132.89     15.12 o 
   2   4   4     5569.60     5358.27     69.20 o 
   2   4   4     7934.81     7940.03     84.32 o 
   4   4   4      539.80      387.45     22.00 o 
   4   4   4      769.04      568.45     27.72 o 
   6   4   4     2549.44     2285.04     41.70 o 
   6   4   4     3632.10     3188.70     70.80 o 
   8   4   4    34363.46    37353.24    291.90 o 
   8   4   4    48956.40    53408.80    290.07 o 
  10   4   4    22402.71    23518.79    228.89 o 
  10   4   4    15724.91    17093.27    282.97 o 
  10   4   4    32846.92    32402.12    613.13 o 
  12   4   4     4064.31     4368.69    138.85 o 
  12   4   4     2852.82     2584.51    211.48 o 
  14   4   4     3307.74     3532.85    263.26 o 
  14   4   4     4712.42     5040.02    124.64 o 
  14   4   4     7582.87     6895.69    317.79 o 
  16   4   4     9706.90     9367.01    275.18 o 
  16   4   4     7196.33     7455.20    179.86 o 
  16   4   4     5051.25     5326.65    333.37 o 
  18   4   4     3051.15     3930.61    204.61 o 
  18   4   4     6871.35     6090.55    237.37 o 
  20   4   4     9762.37     9379.84    449.77 o 
  20   4   4     4645.38     5539.51    378.97 o 
  20   4   4     6618.11     7043.24    310.00 o 
  22   4   4     1929.12     2169.34    258.91 o 
  22   4   4     2748.35     2940.79    221.33 o 
 -25   5   4      115.32      163.59     80.88 o 
 -25   5   4        4.42       -6.87     64.15 o 
 -25   5   4        6.29      -57.97     68.05 o 
 -23   5   4      943.02      929.32    106.54 o 
 -23   5   4       34.55      202.77    108.83 o 
 -23   5   4       49.22      105.17     92.11 o 
 -21   5   4      528.88      457.79     83.86 o 
 -21   5   4      357.49      516.44     75.61 o 
 -21   5   4      509.30      631.23    137.02 o 
 -19   5   4     2106.68     2436.49    103.79 o 
 -19   5   4     3001.31     3029.01    254.56 o 
 -19   5   4     6197.69     5933.60    197.96 o 
 -17   5   4     3243.73     3201.54    139.08 o 
 -17   5   4      608.93      781.54     60.72 o 
 -17   5   4      867.52     1065.88    152.37 o 
 -15   5   4       25.49       27.95     24.75 o 
 -15   5   4     1269.30     1148.14    106.08 o 
 -15   5   4       36.31        6.19     49.72 o 
 -13   5   4     2155.44     1973.44     76.76 o 
 -13   5   4     1512.95     1388.03     57.28 o 
 -13   5   4     2305.54     1840.55    159.24 o 
 -11   5   4     8168.12     8485.11    128.77 o 
 -11   5   4     5733.36     6028.91    105.85 o 
  -9   5   4     7005.02     7453.60    106.77 o 
  -9   5   4     9979.80    10697.75    106.77 o 
  -7   5   4     5950.99     6891.10     84.78 o 
  -7   5   4     4177.12     4675.48     77.90 o 
  -5   5   4    15161.90    16279.19    124.64 o 
  -5   5   4    10642.44    11340.90    104.71 o 
  -3   5   4     3921.86     4222.74     62.09 o 
  -3   5   4     2752.83     2987.31     52.47 o 
  -1   5   4     2306.08     2347.14     46.97 o 
  -1   5   4     3285.38     3413.47     56.14 o 
   1   5   4      415.40      485.97     26.12 o 
   1   5   4      291.58      350.79     21.77 o 
   3   5   4     9565.00    10568.07    104.25 o 
   3   5   4    13626.92    15185.59    127.85 o 
   5   5   4     7921.24     8341.45    111.35 o 
   5   5   4     5560.07     5879.75     79.05 o 
   5   5   4    14926.25    15005.95    381.49 o 
   7   5   4       62.50      101.73     21.08 o 
   7   5   4     5795.86     5187.57    240.12 o 
   7   5   4       43.87       42.85     14.66 o 
   9   5   4      150.09      242.87     39.87 o 
   9   5   4      213.83      282.74     31.62 o 
   9   5   4     1726.78     1451.04    143.89 o 
  11   5   4     1756.60     1642.35     67.13 o 
  11   5   4     1782.09     1618.75    159.24 o 
  11   5   4     1232.99     1262.01     74.92 o 
  13   5   4     3994.24     3750.29    167.03 o 
  13   5   4     3385.31     3379.11    113.87 o 
  13   5   4     2376.21     2209.20    207.81 o 
  15   5   4     6660.45     6417.74    227.52 o 
  15   5   4     4553.77     4714.21    141.37 o 
  15   5   4     3196.38     3263.86    263.49 o 
  17   5   4       19.58       62.78     72.63 o 
  17   5   4       27.89       56.36     39.64 o 
  17   5   4      385.38      362.47     84.09 o 
  19   5   4     1307.91     1182.27    126.71 o 
  19   5   4      893.80      659.65    148.24 o 
  19   5   4     1273.36     1273.69    140.45 o 
  21   5   4      155.32      157.41     79.28 o 
  21   5   4      159.74      211.94    125.10 o 
  21   5   4      109.02      143.89    110.21 o 
 -24   6   4     3349.73     3008.61    302.67 o 
 -24   6   4     6692.15     6744.24    246.99 o 
 -24   6   4     4096.37     4879.17    368.43 o 
 -22   6   4     5271.73     4809.52    198.65 o 
 -22   6   4     3243.86     2817.98    271.05 o 
 -22   6   4     2276.93     3085.37    287.78 o 
 -20   6   4       15.41      -19.25     66.90 o 
 -20   6   4       10.82       18.33     35.97 o 
 -20   6   4      302.26      375.07     73.78 o 
 -18   6   4     4201.06     4553.82    137.02 o 
 -18   6   4     8247.97     8167.09    223.39 o 
 -18   6   4     5985.10     6192.97    349.41 o 
 -16   6   4    10299.33    10742.43    172.30 o 
 -16   6   4    23477.31    23085.29    430.75 o 
 -16   6   4    14673.10    16199.68    321.46 o 
 -14   6   4     1035.76     1042.74     54.53 o 
 -14   6   4     1475.60     1503.96     88.44 o 
 -14   6   4     3161.99     2834.02    202.09 o 
 -12   6   4    11498.42    12567.86    165.43 o 
 -12   6   4     8070.97     8471.82    133.58 o 
 -10   6   4     3580.79     3452.43     66.22 o 
 -10   6   4     2513.43     2343.01     66.22 o 
  -8   6   4      768.65     1150.88     43.53 o 
  -8   6   4     1095.07     1560.33     44.68 o 
  -6   6   4     2610.93     2261.67     48.12 o 
  -6   6   4     1832.66     1564.68     43.30 o 
  -4   6   4     8913.36     9071.44     95.77 o 
  -4   6   4     6256.46     6375.58     80.65 o 
  -2   6   4    15258.78    16398.79    126.02 o 
  -2   6   4    21738.63    23344.43    150.08 o 
   0   6   4     7969.57     8357.26     91.65 o 
   0   6   4    11353.96    12211.11    110.90 o 
   2   6   4     1928.33     1580.95     42.85 o 
   2   6   4     2747.22     2363.86     52.24 o 
   4   6   4     1723.53     2364.55     54.07 o 
   4   6   4     2455.46     3394.46     66.22 o 
   6   6   4     3022.50     2838.83     65.99 o 
   6   6   4     4306.05     3878.82     82.71 o 
   6   6   4     6819.48     6269.49    266.24 o 
   8   6   4    11187.84    13078.57    167.49 o 
   8   6   4    15938.91    16456.30    182.61 o 
   8   6   4    24009.88    24091.14    539.36 o 
  10   6   4     2402.53     2247.01     75.61 o 
  10   6   4     1686.38     1832.30     79.73 o 
  10   6   4     3438.29     3120.20    213.54 o 
  12   6   4    12543.05    12684.02    186.51 o 
  12   6   4     8804.21     8255.99    373.24 o 
  12   6   4    22842.38    21700.70    560.66 o 
  14   6   4     3223.83     3118.82    114.10 o 
  14   6   4     7424.89     7216.92    241.50 o 
  14   6   4     2262.87     2302.92    220.42 o 
  16   6   4      408.67      416.09     70.57 o 
  16   6   4      286.85      305.19    118.91 o 
  16   6   4      419.48      544.85     95.32 o 
  18   6   4     5165.97     4958.91    225.00 o 
  18   6   4     2889.04     2608.79    260.74 o 
  18   6   4     2027.88     2229.37    243.56 o 
  20   6   4     3698.12     4401.91    361.10 o 
  20   6   4     6573.44     5997.98    374.16 o 
  20   6   4     2595.78     3142.65    295.80 o 
  22   6   4      675.87      979.04    195.21 o 
  22   6   4      675.87      720.13    132.66 o 
 -25   7   4        3.77       55.45     92.79 o 
 -25   7   4     1487.29     1589.20    138.85 o 
 -23   7   4      534.18      758.17    120.98 o 
 -23   7   4      761.02      758.63    166.57 o 
 -23   7   4     1077.08      976.98    110.21 o 
 -21   7   4      148.90      230.04     60.49 o 
 -21   7   4      611.65      607.18     90.27 o 
 -21   7   4      212.13      284.34    118.23 o 
 -19   7   4      670.03      653.46     82.94 o 
 -19   7   4      389.73      423.65     56.36 o 
 -19   7   4      555.24      579.68    131.06 o 
 -17   7   4      274.45      290.30     62.55 o 
 -17   7   4       50.01       61.40     26.35 o 
 -17   7   4       71.24       17.64     56.36 o 
 -15   7   4     6757.10     6836.11    136.33 o 
 -15   7   4     9626.60     9091.37    200.02 o 
 -15   7   4    11742.26    10929.85    291.22 o 
 -13   7   4     1944.75     1905.39     69.42 o 
 -13   7   4     2770.62     2560.22     91.65 o 
 -13   7   4     3011.25     2860.83    194.53 o 
 -11   7   4      221.37      271.28     35.74 o 
 -11   7   4      315.38      470.62     60.03 o 
  -9   7   4     3214.14     3437.53     78.59 o 
  -9   7   4     4579.07     4743.30     80.88 o 
  -7   7   4      105.56      185.59     22.68 o 
  -7   7   4      150.39      235.08     22.91 o 
  -5   7   4      222.21      273.57     24.06 o 
  -5   7   4      316.58      479.33     27.72 o 
  -3   7   4      573.18      641.09     28.41 o 
  -3   7   4      816.58      952.46     34.14 o 
  -1   7   4     3822.73     3751.89     63.47 o 
  -1   7   4     5446.11     5313.82     74.46 o 
   1   7   4    25715.45    28798.70    179.17 o 
   1   7   4    18050.18    20058.57    149.39 o 
   3   7   4     2007.93     2294.67     51.09 o 
   3   7   4     2860.62     3129.13     63.70 o 
   5   7   4       40.11       38.95     16.50 o 
   5   7   4       28.16       25.43     15.12 o 
   5   7   4     3254.25     3194.20    201.40 o 
   7   7   4    12453.47    12879.69    164.28 o 
   7   7   4    17742.02    17889.70    187.42 o 
   7   7   4    17963.39    19522.43    497.20 o 
   9   7   4      240.62      283.20     55.68 o 
   9   7   4     2287.56     1930.13    177.57 o 
   9   7   4      342.81      464.66     38.49 o 
  11   7   4     3014.10     3029.46    102.42 o 
  11   7   4     9771.21     9360.13    379.43 o 
  11   7   4     2115.66     1935.17    187.42 o 
  13   7   4      203.20      185.36     88.44 o 
  13   7   4      289.50      323.29     42.16 o 
  13   7   4      339.50      259.37    104.02 o 
  15   7   4      553.28      630.55     95.09 o 
  15   7   4      114.80      153.28     91.42 o 
  15   7   4      163.55      189.48     49.03 o 
  17   7   4      718.08      597.55    101.73 o 
  17   7   4      569.18      586.78     80.65 o 
  17   7   4      399.52      326.96    124.64 o 
  19   7   4      450.28      535.92    101.96 o 
  19   7   4      316.06      309.09    124.64 o 
  19   7   4      984.45      784.98    115.48 o 
  21   7   4     2116.16     2255.72    256.85 o 
  21   7   4     2113.52     2022.01    181.01 o 
  21   7   4     1483.52     1380.92    222.02 o 
 -24   8   4     3339.61     3664.82    187.42 o 
 -24   8   4     2421.47     2591.61    280.45 o 
 -24   8   4     1699.68     2171.86    265.78 o 
 -22   8   4       23.62       47.43     79.96 o 
 -22   8   4      185.41      142.97     74.92 o 
 -22   8   4       16.58       61.63     86.15 o 
 -20   8   4     2030.61     2445.43    131.52 o 
 -20   8   4     5034.69     4756.82    187.88 o 
 -20   8   4     2892.94     2881.22    266.01 o 
 -18   8   4      959.00     1019.83    158.55 o 
 -18   8   4     1387.40     1364.43    104.48 o 
 -18   8   4      673.14      751.52     64.38 o 
 -16   8   4      215.91      217.90     35.97 o 
 -16   8   4      678.94      635.59     93.25 o 
 -16   8   4      307.60      308.86     67.82 o 
 -14   8   4     3562.78     3619.00     99.44 o 
 -14   8   4     5075.76     5176.12    135.64 o 
 -14   8   4     6474.19     6007.38    285.95 o 
 -12   8   4     1147.16     1338.99     60.95 o 
 -12   8   4      805.21      875.48     49.49 o 
 -10   8   4       45.03       81.80     21.54 o 
 -10   8   4       64.15      116.17     21.31 o 
  -8   8   4     1799.34     1836.42     52.93 o 
  -8   8   4     1262.99     1292.94     49.95 o 
  -6   8   4    10452.85    11363.36    120.29 o 
  -6   8   4    14891.80    15946.05    142.06 o 
  -4   8   4    13858.64    14320.19    128.77 o 
  -4   8   4     9727.65     9936.15    113.87 o 
  -2   8   4    16853.42    17604.21    138.39 o 
  -2   8   4    11829.75    12006.50    108.15 o 
   0   8   4    24681.97    25733.26    171.15 o 
   0   8   4    35163.53    37107.85    204.61 o 
   2   8   4     4380.55     4658.53     77.21 o 
   2   8   4     6240.82     6590.72     91.42 o 
   4   8   4     4134.17     4216.78     77.44 o 
   4   8   4     5889.81     5995.23     93.25 o 
   6   8   4     1164.26     1067.71     43.53 o 
   6   8   4     1658.67     1526.88     56.82 o 
   6   8   4     1703.70     1609.36    159.01 o 
   8   8   4      565.21      638.79     43.30 o 
   8   8   4     1370.42     1333.95    151.45 o 
   8   8   4      396.73      504.99     41.01 o 
  10   8   4     1398.43     1471.66    117.77 o 
  10   8   4     1992.29     1763.33     79.96 o 
  10   8   4     5555.07     5188.03    290.53 o 
  12   8   4      529.03      538.44     47.43 o 
  12   8   4      371.34      450.00     60.72 o 
  12   8   4      744.94      719.22    137.02 o 
  14   8   4     1283.47     1350.68    124.18 o 
  14   8   4      610.33      602.82     67.36 o 
  14   8   4      428.41      526.07    126.48 o 
  16   8   4     5081.88     4893.38    221.33 o 
  16   8   4     3051.27     3299.83    151.68 o 
  16   8   4     2141.75     2126.03    230.04 o 
  18   8   4      247.07      150.53     92.11 o 
  18   8   4      230.49      247.91    109.52 o 
  18   8   4      161.78      128.08     96.00 o 
  20   8   4      918.14     1070.46    191.09 o 
  20   8   4     3007.72     3278.98    216.29 o 
 -23   9   4     1250.95     1290.88    120.29 o 
 -23   9   4      287.49      702.26    168.41 o 
 -23   9   4      409.58      641.54    176.88 o 
 -21   9   4      663.76      812.47    161.53 o 
 -21   9   4     1199.09     1230.85    113.42 o 
 -21   9   4      945.63      949.71    172.53 o 
 -19   9   4     7921.17     7377.53    223.85 o 
 -19   9   4     6704.23     6317.84    377.82 o 
 -19   9   4     4705.83     4535.26    212.86 o 
 -17   9   4     1419.57     1395.59     80.88 o 
 -17   9   4     2031.52     2185.15    144.58 o 
 -17   9   4     2022.41     2049.28    115.71 o 
 -15   9   4     3138.62     3151.13     97.84 o 
 -15   9   4     6109.76     5811.48    295.11 o 
 -15   9   4     4471.47     4436.97    132.20 o 
 -13   9   4     2181.61     2044.24    103.33 o 
 -13   9   4     1531.32     1484.49     65.30 o 
 -13   9   4     5790.77     5628.18    268.53 o 
 -11   9   4      309.44      291.22     39.41 o 
 -11   9   4      440.85      468.79     53.61 o 
  -9   9   4       18.42       31.39     20.39 o 
  -9   9   4       12.93       19.70     16.96 o 
  -7   9   4      638.03      882.58     39.64 o 
  -7   9   4      447.84      519.65     34.60 o 
  -5   9   4    10659.16    11110.63    117.54 o 
  -5   9   4    15185.73    15882.12    141.83 o 
  -3   9   4    15605.09    16344.26    135.87 o 
  -3   9   4    22232.01    23089.18    163.36 o 
  -1   9   4      242.21      262.57     24.06 o 
  -1   9   4      345.06      392.72     26.58 o 
   1   9   4     1071.55     1123.85     40.55 o 
   1   9   4     1526.61     1770.20     48.34 o 
   3   9   4    22263.08    22613.07    177.34 o 
   3   9   4    15626.89    15990.27    149.62 o 
   5   9   4     6062.13     5753.74    104.25 o 
   5   9   4     4255.13     4110.92     81.11 o 
   7   9   4     1603.14     1486.78     62.09 o 
   7   9   4     2283.93     2056.15     69.65 o 
   9   9   4     3609.16     3854.31    116.62 o 
   9   9   4     5141.84     5014.82    113.42 o 
  11   9   4     2334.01     2452.76     96.69 o 
  11   9   4     1638.29     1636.40    185.36 o 
  13   9   4       12.98       66.67     36.20 o 
  13   9   4        9.11      -27.27     53.84 o 
  13   9   4     1432.55     1545.89    185.36 o 
  15   9   4     6439.56     6164.10    246.31 o 
  15   9   4     1733.73     1997.95    146.64 o 
  15   9   4     1216.94     1107.35    170.47 o 
  17   9   4      361.10      436.48    131.97 o 
  17   9   4     1024.86      926.80    168.41 o 
  17   9   4      253.46      167.95    102.19 o 
  19   9   4     1198.67     1211.37    198.65 o 
  19   9   4     1486.16     1678.10    224.54 o 
  19   9   4      841.37      838.82    180.32 o 
 -22  10   4      659.31      669.04     98.52 o 
 -22  10   4      181.28      270.59    131.75 o 
 -22  10   4      127.25      203.23    111.81 o 
 -20  10   4      467.57      450.23     90.50 o 
 -20  10   4      328.20      307.94    117.77 o 
 -20  10   4      478.16      492.84    102.65 o 
 -18  10   4      990.99      902.52    113.19 o 
 -18  10   4      695.60      681.87     75.15 o 
 -18  10   4     1445.31     1480.82    129.00 o 
 -16  10   4       59.45       86.38     48.34 o 
 -16  10   4       84.70       99.44     52.24 o 
 -16  10   4     2874.76     3066.81    230.73 o 
 -14  10   4      537.02      575.56     54.99 o 
 -14  10   4      765.08      807.20     63.47 o 
 -14  10   4      920.25      898.16    138.16 o 
 -12  10   4      460.87      448.62     47.20 o 
 -12  10   4      656.59      713.49     49.72 o 
 -10  10   4      845.61      915.80     51.09 o 
 -10  10   4     1204.72     1270.26     51.09 o 
  -8  10   4      779.86      744.88     49.49 o 
  -8  10   4     1111.04     1096.81     45.14 o 
  -6  10   4      706.39      786.35     37.58 o 
  -6  10   4      495.83      536.84     41.93 o 
  -4  10   4     1117.14     1076.65     48.57 o 
  -4  10   4      784.14      753.13     42.62 o 
  -2  10   4     1209.37     1069.78     48.12 o 
  -2  10   4     1722.94     1548.18     56.82 o 
   0  10   4      129.73      198.42     27.95 o 
   0  10   4       91.06      147.10     24.97 o 
   2  10   4     3564.24     3570.19     71.72 o 
   2  10   4     5077.84     5213.24     97.84 o 
   4  10   4      287.41      296.49     36.20 o 
   4  10   4      201.74      198.88     24.97 o 
   6  10   4        9.78       35.74     22.68 o 
   6  10   4        6.86       17.87     17.18 o 
   8  10   4      647.59      699.97     54.07 o 
   8  10   4      454.56      547.37     44.91 o 
  10  10   4      221.06      208.96     40.78 o 
  10  10   4      155.17      125.33     41.70 o 
  12  10   4     2790.05     2886.49    113.19 o 
  12  10   4     3974.89     3991.55    147.10 o 
  12  10   4     4034.34     4006.67    274.72 o 
  14  10   4      647.25      688.97     74.24 o 
  14  10   4      454.31      398.44    125.10 o 
  14  10   4     1342.84     1248.03    177.80 o 
  16  10   4      343.28      447.71    138.62 o 
  16  10   4       15.08        2.75     60.03 o 
  16  10   4       10.58       45.37     56.82 o 
  18  10   4      394.57      260.97    125.79 o 
  18  10   4      562.13      633.53    146.41 o 
  18  10   4      689.38      698.83    169.55 o 
  20  10   4      118.89      179.17    145.95 o 
  20  10   4      118.89      176.88    115.25 o 
  20  10   4       83.45      115.48    109.98 o 
 -23  11   4     1577.28     1684.74    229.35 o 
 -23  11   4     2638.55     2619.33    206.90 o 
 -23  11   4     2247.10     2139.78    263.49 o 
 -21  11   4      559.93      695.39    166.34 o 
 -21  11   4     2226.87     2152.15    180.55 o 
 -19  11   4     1422.49     1490.67    191.32 o 
 -19  11   4      288.61      296.26    118.69 o 
 -19  11   4      202.58      256.62     74.24 o 
 -17  11   4     1907.13     2002.99    114.33 o 
 -17  11   4     2717.02     2755.43    140.68 o 
 -17  11   4     3049.11     2945.15    235.54 o 
 -15  11   4     6735.52     6804.50    204.84 o 
 -15  11   4     4727.79     4800.36    141.60 o 
 -15  11   4     7397.72     7186.67    329.02 o 
 -13  11   4      833.63      813.84     90.96 o 
 -13  11   4     1187.64     1338.31     88.90 o 
 -11  11   4     2008.08     2179.65     89.59 o 
 -11  11   4     2860.84     3001.28    103.33 o 
  -9  11   4     3960.20     3793.82     95.32 o 
  -9  11   4     2779.74     2737.79     93.94 o 
  -7  11   4     4240.74     4150.56     99.90 o 
  -7  11   4     6041.63     5837.60    112.50 o 
  -5  11   4      717.67      689.20     43.08 o 
  -5  11   4      503.75      505.22     38.72 o 
  -3  11   4       11.39       26.12     19.02 o 
  -3  11   4       16.22      104.02     27.04 o 
  -1  11   4    15160.19    15102.19    175.05 o 
  -1  11   4    21598.19    21768.06    210.33 o 
   1  11   4     1696.21     1618.07     61.86 o 
   1  11   4     1190.60     1170.59     52.47 o 
   3  11   4      120.16       96.92     27.04 o 
   3  11   4      171.18      192.23     32.99 o 
   5  11   4     1173.03     1134.62     62.55 o 
   5  11   4      823.37      833.32     45.14 o 
   7  11   4     4769.30     4532.97    123.96 o 
   7  11   4     3347.67     3309.45    107.92 o 
   9  11   4     8065.90     8150.13    175.05 o 
   9  11   4    11491.21    10860.66    199.11 o 
  11  11   4      662.20      749.00    141.37 o 
  11  11   4      943.42     1079.40     84.78 o 
  13  11   4      473.12      494.22     81.34 o 
  13  11   4      332.09      378.97    126.71 o 
  13  11   4     2380.25     2315.52    233.48 o 
  15  11   4     1817.98     1726.44    217.90 o 
  15  11   4     1615.40     1635.94    136.56 o 
  15  11   4     1133.88     1046.86    126.02 o 
  17  11   4     2767.85     2968.52    284.57 o 
  17  11   4     2374.82     2124.20    238.06 o 
  17  11   4     1666.94     1778.91    227.98 o 
  19  11   4      391.45      524.46    165.20 o 
  19  11   4     2134.97     2156.05    261.89 o 
 -22  12   4      130.72      154.43     73.55 o 
 -22  12   4      186.24      255.24    126.71 o 
 -22  12   4      203.29      138.16    169.55 o 
 -20  12   4     1518.99     1462.72    143.66 o 
 -20  12   4     2164.05     1899.66    169.78 o 
 -18  12   4      318.36      346.89     81.34 o 
 -18  12   4      453.55      504.53     79.28 o 
 -16  12   4      486.97      390.20     80.42 o 
 -16  12   4      693.77      683.02    103.11 o 
 -14  12   4     1098.39     1006.08     90.27 o 
 -14  12   4      770.98      791.39     59.80 o 
 -12  12   4        0.09       14.21     23.14 o 
 -12  12   4        0.12       21.77     33.68 o 
 -10  12   4      581.60      546.46     46.28 o 
 -10  12   4      828.58      779.02     74.46 o 
  -8  12   4      133.07      180.09     37.58 o 
  -8  12   4      189.59      241.72     40.55 o 
  -6  12   4     1017.60     1014.33     64.38 o 
  -6  12   4      714.27      670.87     54.99 o 
  -4  12   4        1.88        2.29     21.31 o 
  -4  12   4        2.67       -2.75     21.54 o 
  -2  12   4      572.65      633.75     53.84 o 
  -2  12   4      815.83      830.57     58.88 o 
   0  12   4      142.09      153.05     34.60 o 
   0  12   4       99.73      109.52     30.70 o 
   2  12   4      514.63      552.42     51.09 o 
   2  12   4      733.17      780.62     58.43 o 
   4  12   4      160.90      159.93     36.89 o 
   4  12   4      229.23      310.23     45.82 o 
   6  12   4      209.74      262.35     37.81 o 
   6  12   4      147.22      154.66     55.22 o 
   8  12   4      439.25      525.15     66.67 o 
   8  12   4      625.78      619.78     51.09 o 
  10  12   4       41.76       71.49     30.47 o 
  10  12   4       29.31       88.67     56.14 o 
  12  12   4     1288.85     1390.32    107.00 o 
  12  12   4     1836.18     1853.83    109.98 o 
  12  12   4     2323.16     2122.37    228.66 o 
  14  12   4        0.01       53.16     49.26 o 
  14  12   4      318.37      335.44    139.31 o 
  14  12   4        0.01       35.06     43.30 o 
  16  12   4        5.03       46.51     53.84 o 
  16  12   4        7.17       98.06     57.51 o 
  16  12   4     1526.16     1322.96    208.04 o 
  18  12   4       24.30       47.43     56.14 o 
  18  12   4       17.05       22.45     91.19 o 
  18  12   4      155.02      -30.70    143.43 o 
 -21  13   4       26.69      193.61     99.44 o 
 -21  13   4       38.02       45.82     95.09 o 
 -19  13   4       67.60      114.10     66.22 o 
 -17  13   4       97.43      129.68     62.55 o 
 -17  13   4      138.80      203.69     75.38 o 
 -15  13   4      869.08      939.63    104.71 o 
 -15  13   4     1238.15     1215.50    186.05 o 
 -13  13   4     8339.17     8562.33    236.23 o 
 -13  13   4     5853.43     5974.84    166.11 o 
 -11  13   4     2240.46     2134.74     87.98 o 
 -11  13   4     3191.90     3205.89    143.66 o 
  -9  13   4     1507.35     1471.89     81.80 o 
  -9  13   4     2147.46     2121.68     93.94 o 
  -7  13   4     1463.37     1499.38     80.65 o 
  -7  13   4     2084.81     2141.61     92.57 o 
  -5  13   4     1903.46     1939.98     89.13 o 
  -5  13   4     2711.79     2796.45    104.25 o 
  -3  13   4     4631.01     4318.05    127.62 o 
  -3  13   4     6597.64     6274.30    151.45 o 
  -1  13   4     3843.63     3583.03    116.17 o 
  -1  13   4     5475.89     5190.32    138.16 o 
   1  13   4     3299.10     3258.59    112.73 o 
   1  13   4     2315.70     2249.30     94.40 o 
   3  13   4     1733.57     1691.84     83.40 o 
   3  13   4     2469.76     2453.22     99.90 o 
   5  13   4      540.56      626.42     57.74 o 
   5  13   4      379.43      394.78     49.72 o 
   7  13   4      584.92      625.28     92.34 o 
   7  13   4      833.32      884.19     68.51 o 
   9  13   4     2281.47     2410.15    163.59 o 
   9  13   4     3250.33     3389.65    126.25 o 
  11  13   4     4356.84     4558.40    180.55 o 
  11  13   4     6207.04     6317.84    174.82 o 
  13  13   4      994.22     1151.34    104.02 o 
  13  13   4     1513.86     1498.69    207.36 o 
  13  13   4     1416.44     1354.35    103.79 o 
  15  13   4     1609.36     1594.47    156.95 o 
  15  13   4     1096.34     1152.95    139.54 o 
  17  13   4     3966.92     4220.45    348.04 o 
  17  13   4     2765.73     2987.31    215.15 o 
  17  13   4     3940.23     3806.42    314.82 o 
 -20  14   4        3.50        5.04     64.61 o 
 -18  14   4       11.36       22.22     46.97 o 
 -16  14   4      369.72      465.81     77.90 o 
 -16  14   4      526.73      587.24     86.84 o 
 -14  14   4      123.23      145.72     44.68 o 
 -14  14   4      221.70      233.02    135.64 o 
 -14  14   4      175.56      106.08     63.70 o 
 -12  14   4       19.88       30.24     30.47 o 
 -12  14   4       28.33        4.81     48.57 o 
 -12  14   4       44.84       54.99    114.10 o 
 -10  14   4      726.29      697.22     64.84 o 
 -10  14   4     1034.72      976.29     87.07 o 
  -8  14   4     1418.59     1453.10     84.55 o 
  -8  14   4     2021.02     2008.95     94.40 o 
  -6  14   4     1068.94     1053.05     73.09 o 
  -6  14   4     1522.88     1558.72     83.17 o 
  -4  14   4     1148.68     1111.02     73.09 o 
  -4  14   4      806.28      788.18     64.15 o 
  -2  14   4     3001.13     2902.30    111.12 o 
  -2  14   4     4275.61     4200.28    130.37 o 
   0  14   4      698.54      701.57     60.26 o 
   0  14   4      490.32      462.14     53.16 o 
   2  14   4      446.99      490.78     54.30 o 
   2  14   4      636.81      684.85     60.72 o 
   4  14   4     1393.09     1330.29     79.73 o 
   4  14   4     1984.69     1898.05     93.71 o 
   6  14   4      326.25      366.14     54.53 o 
   6  14   4      464.79      491.47     57.28 o 
   8  14   4       23.53       22.22     32.54 o 
   8  14   4       16.51       31.85     49.72 o 
  10  14   4       65.74       23.37     34.60 o 
  10  14   4       46.14       -8.71     48.57 o 
  12  14   4      852.25      771.46    180.09 o 
  12  14   4      338.70      453.21     76.07 o 
  12  14   4      482.53      519.88     77.44 o 
  14  14   4       41.85       16.04     48.80 o 
  14  14   4       67.60       48.34     89.36 o 
  16  14   4        4.46       -5.96     99.90 o 
  16  14   4        1.41       37.12     63.47 o 
 -19  15   4      158.34      219.27    122.35 o 
 -17  15   4      150.35      263.03    129.68 o 
 -15  15   4     1009.52     1193.27    195.21 o 
 -15  15   4      124.36      181.01     68.28 o 
 -15  15   4      177.18      257.08     83.40 o 
 -13  15   4      766.81      866.77    108.38 o 
 -13  15   4     4603.31     4448.42    315.04 o 
 -13  15   4     1092.45     1355.72    135.18 o 
 -11  15   4     4283.47     3939.08    168.63 o 
 -11  15   4     3006.65     2934.84    124.64 o 
  -9  15   4     3478.74     3399.27    154.20 o 
  -9  15   4     2441.80     2474.99    112.27 o 
  -7  15   4     5415.00     5524.38    156.49 o 
  -7  15   4     3800.89     3819.25    134.04 o 
  -5  15   4       12.98       37.81     30.70 o 
  -5  15   4       18.49       72.17     34.60 o 
  -3  15   4      964.33     1289.73     82.48 o 
  -3  15   4      676.88      793.68     78.59 o 
  -1  15   4    18490.81    18012.28    275.86 o 
  -1  15   4    26343.20    26179.59    331.77 o 
   1  15   4     2910.75     2793.47    112.73 o 
   1  15   4     4146.85     4088.70    135.41 o 
   3  15   4       77.17       99.21     36.20 o 
   3  15   4      109.94      172.99     49.26 o 
   5  15   4       12.91       38.03     48.12 o 
   5  15   4       18.39       62.32     32.76 o 
   7  15   4     1891.83     1926.92    151.68 o 
   7  15   4     2695.23     2882.60    123.04 o 
   9  15   4     3510.87     3657.72    212.63 o 
   9  15   4     5001.81     4930.50    162.45 o 
  11  15   4      832.35     1021.89    123.96 o 
  11  15   4     1185.81     1397.42     96.00 o 
  13  15   4     3365.04     3511.54    176.42 o 
  13  15   4     4899.59     4532.28    249.97 o 
  13  15   4     4794.05     5237.52    345.75 o 
  15  15   4     2270.91     2643.16    203.69 o 
  15  15   4     3346.43     3571.11    232.10 o 
 -18  16   4      470.08      447.94    113.42 o 
 -18  16   4     1155.36     1190.52    208.50 o 
 -16  16   4     1156.83     1353.43    216.52 o 
 -16  16   4      513.57      590.68    116.62 o 
 -14  16   4      365.25      375.30     98.29 o 
 -14  16   4      256.38      346.66     62.78 o 
 -14  16   4     1094.49     1182.73    197.27 o 
 -12  16   4        9.94       25.43     36.66 o 
 -12  16   4      217.85      162.68    129.91 o 
 -12  16   4       14.15        5.96     52.70 o 
 -10  16   4      306.17      380.80     60.95 o 
 -10  16   4      436.19      430.98     66.90 o 
  -8  16   4        1.87       -4.35     31.85 o 
  -8  16   4        1.31       -5.50     29.33 o 
  -6  16   4      594.74      598.47     64.15 o 
  -6  16   4      417.46      443.35     63.01 o 
  -4  16   4      839.44      877.77     73.09 o 
  -4  16   4     1195.92     1181.82     80.88 o 
  -2  16   4      757.65      811.32     71.94 o 
  -2  16   4     1079.39     1156.61     82.03 o 
   0  16   4      386.90      401.65     59.11 o 
   0  16   4      271.58      249.97     49.95 o 
   2  16   4       35.21       63.01     36.66 o 
   2  16   4       24.71        8.02     30.93 o 
   4  16   4      244.34      293.28     52.70 o 
   4  16   4      171.51      165.89     45.37 o 
   6  16   4       64.29       68.28     39.41 o 
   6  16   4       45.12       61.63     43.99 o 
   8  16   4      290.20      279.07     57.51 o 
   8  16   4      203.69      167.95     67.36 o 
  10  16   4     1038.92     1057.40     88.67 o 
  10  16   4      729.24      721.51    111.81 o 
  12  16   4      916.43      991.64    177.80 o 
  12  16   4      643.26      662.85    120.52 o 
  12  16   4     1276.91     1242.08    158.55 o 
  14  16   4     1306.26     1361.22    160.39 o 
  14  16   4      685.28      821.64    127.85 o 
 -15  17   4     2075.19      131.75     59.57 o 
 -15  17   4     1112.15     1182.27    207.81 o 
 -15  17   4       60.14      189.26     83.40 o 
 -13  17   4      255.39      324.44     71.03 o 
 -13  17   4     1438.86     1305.31    221.79 o 
 -13  17   4      363.85      471.08    108.83 o 
 -11  17   4     3627.81     3836.66    150.99 o 
 -11  17   4     5168.42     5048.50    252.04 o 
 -11  17   4     6385.88     6156.08    392.03 o 
  -9  17   4      907.28      977.44     82.94 o 
  -9  17   4     1292.57     1391.69    112.50 o 
  -7  17   4      394.12      411.28     63.47 o 
  -7  17   4      561.49      584.95     67.36 o 
  -5  17   4     5962.83     5955.59    174.59 o 
  -5  17   4     4185.43     4088.47    147.56 o 
  -3  17   4     5586.12     5200.40    164.28 o 
  -3  17   4     7958.35     7696.93    196.59 o 
  -1  17   4     1290.66     1256.51     85.92 o 
  -1  17   4     1838.75     1969.08    105.85 o 
   1  17   4       40.67      138.16     50.87 o 
   1  17   4       28.55       62.78     35.51 o 
   3  17   4      215.06      309.09     55.91 o 
   3  17   4      306.38      390.88     62.09 o 
   5  17   4      269.23      294.88     82.94 o 
   5  17   4      383.56      456.18     67.13 o 
   7  17   4     1217.46     1261.55    136.33 o 
   7  17   4     1734.48     2036.67    113.19 o 
   9  17   4     1531.53     1391.23     99.67 o 
   9  17   4     1075.01      928.41    127.62 o 
  11  17   4     1052.01     1107.12    144.35 o 
  11  17   4     1540.97     1772.50    255.47 o 
  11  17   4     1498.76     1561.70    124.18 o 
  13  17   4     2032.98     2706.86    212.63 o 
  13  17   4     2896.31     4577.42    268.07 o 
 -14  18   4     1110.99     1093.60     95.77 o 
 -14  18   4     1582.79     1342.89    157.87 o 
 -14  18   4     1604.48     1553.00    245.62 o 
 -12  18   4     1712.43     1804.57    164.05 o 
 -12  18   4     2234.82     2072.19    262.12 o 
 -12  18   4     1201.99     1210.00     96.00 o 
 -10  18   4      617.92      620.92     76.30 o 
 -10  18   4      880.33      856.00     86.61 o 
  -8  18   4      511.52      469.93     82.03 o 
  -8  18   4      359.05      414.71     66.45 o 
  -6  18   4     1595.16     1376.11     96.00 o 
  -6  18   4     2272.57     2042.86    110.44 o 
  -4  18   4      773.71      717.84     73.32 o 
  -4  18   4      543.08      452.29     68.05 o 
  -2  18   4        3.78       -2.98     32.99 o 
  -2  18   4        2.65       -4.12     35.74 o 
   0  18   4       66.59       48.57     38.95 o 
   0  18   4       94.86       96.92     43.30 o 
   2  18   4     1099.35     1157.99     88.21 o 
   2  18   4      771.65      828.97     77.90 o 
   4  18   4       59.01       22.45     43.76 o 
   4  18   4       84.08       52.24     40.10 o 
   6  18   4       38.94       85.46     45.37 o 
   6  18   4       27.34       34.14     47.66 o 
   8  18   4      744.23      779.71     74.92 o 
   8  18   4      522.39      529.73    112.50 o 
  10  18   4       21.69       69.42     67.59 o 
  10  18   4       30.90       65.76     48.12 o 
 -11  19   4     3451.12     3386.90    329.94 o 
 -11  19   4     1238.26     1390.32    118.69 o 
 -11  19   4     1764.11     1832.98    173.68 o 
  -9  19   4     1078.61     1019.60    106.77 o 
  -9  19   4      757.09      807.66     95.32 o 
  -7  19   4      121.04      166.57     60.49 o 
  -7  19   4      172.45      214.46     81.34 o 
  -5  19   4       38.06       53.61     41.70 o 
  -5  19   4       26.72       34.14     41.47 o 
  -3  19   4     1665.87     1704.22    107.92 o 
  -3  19   4     1169.30     1222.14     94.63 o 
  -1  19   4      652.99      685.54     78.36 o 
  -1  19   4      930.30      966.67     85.92 o 
   1  19   4      538.68      624.59     73.55 o 
   1  19   4      767.44      852.80     84.78 o 
   3  19   4     1288.74     1363.05     99.67 o 
   3  19   4      904.59      885.79     82.71 o 
   5  19   4     1029.42     1035.87    225.23 o 
   5  19   4      191.15      277.93     71.03 o 
   5  19   4      272.33      370.72     76.53 o 
   7  19   4     1850.08     2108.62    140.91 o 
   7  19   4     3088.34     3152.05    334.06 o 
   7  19   4     1298.61     1392.38    152.83 o 
   9  19   4      553.34      619.78     93.71 o 
   9  19   4      388.40      388.36    156.03 o 
 -10  20   4        2.03       -1.15     50.64 o 
 -10  20   4        1.42       17.64     51.55 o 
 -10  20   4      250.28      197.50    157.18 o 
  -8  20   4        3.09        7.10     43.76 o 
  -8  20   4        4.40       20.16     52.24 o 
  -6  20   4      407.96      478.87     73.78 o 
  -6  20   4      286.36      340.02     65.76 o 
  -4  20   4      927.38      870.67     88.44 o 
  -4  20   4     1321.20     1140.12     94.40 o 
  -2  20   4        4.31       15.35     38.72 o 
  -2  20   4        3.03        2.98     38.95 o 
   0  20   4      536.72      498.80     76.30 o 
   0  20   4      764.64      916.26     87.98 o 
   2  20   4      767.72      708.91     83.40 o 
   2  20   4      538.88      490.78     74.69 o 
   4  20   4      130.95      121.66     53.61 o 
   4  20   4       91.92       99.67     59.34 o 
   6  20   4      353.67      356.97     80.88 o 
   6  20   4      355.09      454.81    191.09 o 
   6  20   4      248.25      272.20     92.11 o 
  -3  21   4      724.74      853.02     90.73 o 
  -3  21   4      508.71      634.67     84.78 o 
  -1  21   4     1301.52     1413.23    108.83 o 
  -1  21   4      913.56      946.97     92.79 o 
   1  21   4      197.68      183.99     59.11 o 
   1  21   4      281.63      227.52     72.17 o 
   1  21   4      281.63      393.63    172.07 o 
 -27   1   5      240.23      416.77    117.77 o 
 -27   1   5      342.24      453.21     79.51 o 
 -25   1   5      168.78      208.96     56.59 o 
 -25   1   5      118.47       81.57     72.86 o 
 -23   1   5       19.64       33.22     36.89 o 
 -23   1   5       13.79       53.84     43.53 o 
 -21   1   5      423.56      423.88     62.78 o 
 -21   1   5      297.30      307.71     46.74 o 
 -19   1   5      836.67      864.48     52.47 o 
 -19   1   5     1191.98     1248.03     81.80 o 
 -17   1   5     2079.10     2047.21     69.42 o 
 -17   1   5     2962.02     2987.08    113.19 o 
 -15   1   5      209.31      197.50     27.95 o 
 -15   1   5      298.19      282.74     43.08 o 
 -13   1   5      297.80      262.35     26.81 o 
 -13   1   5      424.26      397.76     28.41 o 
 -11   1   5        2.95        5.73     11.46 o 
 -11   1   5        4.20       19.48     12.60 o 
  -9   1   5    21779.61    23177.86    137.70 o 
  -9   1   5    15287.54    15949.71    125.10 o 
  -7   1   5      493.89      536.61     23.60 o 
  -7   1   5      346.67      370.49     17.18 o 
  -5   1   5       65.99       76.99     11.91 o 
  -5   1   5       94.01       84.32     12.83 o 
  -3   1   5     1060.92     1182.05     26.81 o 
  -3   1   5     1511.45     1565.14     34.83 o 
  -1   1   5     1471.11     1591.72     36.20 o 
  -1   1   5     2095.84     2256.86     45.37 o 
   1   1   5     2168.56     2157.19     43.30 o 
   1   1   5     3089.47     3167.17     54.30 o 
   3   1   5    12902.59    13182.36    100.36 o 
   3   1   5     9056.58     9269.63     87.75 o 
   5   1   5     1655.34     1806.86     45.60 o 
   5   1   5     1161.92     1198.77     42.16 o 
   7   1   5     1124.18     1098.64     41.24 o 
   7   1   5      789.08      769.62     35.74 o 
   9   1   5     2235.78     2195.91     63.01 o 
   9   1   5     1569.34     1467.30     72.17 o 
  11   1   5        2.10       -1.60     15.81 o 
  11   1   5        1.47       -7.79     19.93 o 
  13   1   5     3018.55     3177.48     87.98 o 
  13   1   5     2118.78     2015.82     96.92 o 
  15   1   5     3029.24     2901.61    123.73 o 
  15   1   5     4315.65     4353.57    109.06 o 
  17   1   5      202.45      175.97     48.12 o 
  17   1   5      288.43      259.14     46.28 o 
  19   1   5      483.42      409.90     70.34 o 
  19   1   5      688.72      679.81    112.50 o 
  21   1   5      206.64      162.68     87.52 o 
  21   1   5      145.04      144.12     52.93 o 
 -26   2   5      101.16       62.09     71.94 o 
 -26   2   5      144.11      164.51     55.22 o 
 -24   2   5      401.69      455.04     74.24 o 
 -24   2   5      281.95      304.28     98.52 o 
 -22   2   5       87.11       65.76     32.31 o 
 -22   2   5      124.10      100.81     42.62 o 
 -20   2   5      195.48      227.75     36.43 o 
 -20   2   5      278.50      299.69     53.61 o 
 -18   2   5     1276.84     1306.23     82.48 o 
 -18   2   5      896.24      856.92     51.32 o 
 -16   2   5     7520.58     7498.74    125.10 o 
 -16   2   5    10714.30    10376.06    198.88 o 
 -14   2   5     1028.05     1002.64     63.01 o 
 -14   2   5      721.61      696.53     39.41 o 
 -12   2   5     2093.39     1960.38     55.22 o 
 -12   2   5     2982.38     2750.62     69.42 o 
 -10   2   5    11945.17    12223.48    135.64 o 
 -10   2   5     8384.55     8405.61     99.44 o 
  -8   2   5    12562.10    14024.39    112.04 o 
  -8   2   5    17896.77    19924.08    129.91 o 
  -6   2   5      339.90      280.22     19.25 o 
  -6   2   5      238.58      197.50     18.79 o 
  -4   2   5      918.48      946.28     23.83 o 
  -4   2   5     1308.53     1336.93     34.60 o 
  -2   2   5    11378.36    11142.48     87.98 o 
  -2   2   5     7986.69     7993.64     77.44 o 
   0   2   5     4364.18     4628.97     63.24 o 
   0   2   5     6217.49     6422.78     81.57 o 
   2   2   5     5649.10     6351.75     74.69 o 
   2   2   5     8048.07     9022.63     80.65 o 
   4   2   5      326.76      415.17     23.37 o 
   4   2   5      229.36      306.34     17.87 o 
   6   2   5     5718.32     5693.48     94.63 o 
   6   2   5     8146.69     8139.37    101.50 o 
   8   2   5      661.56      598.01     36.89 o 
   8   2   5      942.50      884.41     40.33 o 
  10   2   5     2629.58     2564.12     96.69 o 
  10   2   5     3746.26     3736.31     84.78 o 
  12   2   5     1204.45     1155.93     73.78 o 
  12   2   5     1715.94     1527.56     61.18 o 
  14   2   5     2705.29     2695.40     85.23 o 
  14   2   5     1898.90     1828.17     97.61 o 
  16   2   5      468.17      530.65     53.16 o 
  16   2   5      328.62      352.85     59.34 o 
  18   2   5       13.41        9.62     41.01 o 
  18   2   5        9.41       -2.98     33.68 o 
  20   2   5      600.73      705.47     84.32 o 
  20   2   5      855.84     1065.19    143.20 o 
  22   2   5        1.27       10.77     41.93 o 
  22   2   5        1.81       35.51     75.84 o 
 -25   3   5      477.86      434.19     74.69 o 
 -25   3   5      335.42      350.33    101.73 o 
 -23   3   5      196.34      213.31     61.63 o 
 -23   3   5      279.72      236.91     56.59 o 
 -21   3   5      435.26      510.03     65.76 o 
 -21   3   5      305.52      382.41     51.09 o 
 -19   3   5      367.35      356.74     42.16 o 
 -19   3   5      523.35      475.43     61.18 o 
 -17   3   5     3494.29     3554.16    123.04 o 
 -17   3   5     2452.71     2447.03     77.21 o 
 -15   3   5      219.99      218.81     40.10 o 
 -15   3   5      154.42      165.43     27.27 o 
 -13   3   5     6779.66     7320.48    110.67 o 
 -13   3   5     9658.74    10789.86    145.72 o 
 -11   3   5       99.68       53.84     17.41 o 
 -11   3   5       69.97       42.16     14.89 o 
  -9   3   5     4306.33     4756.14     74.01 o 
  -9   3   5     6135.08     6829.24     74.01 o 
  -7   3   5     2290.57     2170.94     45.14 o 
  -7   3   5     3263.30     3027.63     53.61 o 
  -5   3   5    18247.20    20047.58    124.64 o 
  -5   3   5    25996.13    28564.99    162.22 o 
  -3   3   5     5477.63     5859.36     67.59 o 
  -3   3   5     7803.78     8323.58     83.40 o 
  -1   3   5     8501.61     9527.85     85.23 o 
  -1   3   5     5967.45     6726.36     76.53 o 
   1   3   5     6654.18     7304.21     82.48 o 
   1   3   5     9479.98    10401.27     90.50 o 
   3   3   5       38.57       40.78     11.91 o 
   3   3   5       54.96       61.86     13.06 o 
   5   3   5     1860.30     1922.11     57.51 o 
   5   3   5     2650.30     2666.99     57.74 o 
   7   3   5        1.19       12.14     14.21 o 
   7   3   5        1.69       19.70     13.06 o 
   9   3   5       82.16      135.18     25.66 o 
   9   3   5      117.05      195.90     26.35 o 
  11   3   5     7765.77     7487.51    168.41 o 
  11   3   5    11063.62    10528.89    147.33 o 
  13   3   5     5400.21     5534.01    116.17 o 
  13   3   5     3790.51     3607.08    126.93 o 
  15   3   5      462.76      384.70     58.66 o 
  15   3   5      659.28      616.57     47.89 o 
  17   3   5     1335.35     1341.52     76.99 o 
  17   3   5      937.31      942.61     82.71 o 
  19   3   5      860.41      738.23     80.19 o 
  19   3   5     1225.80     1055.57    104.25 o 
  21   3   5      130.16       88.90     47.43 o 
  21   3   5      185.43      186.96     86.15 o 
 -26   4   5      995.10     1053.97    142.74 o 
 -26   4   5     1417.68     1556.66    115.25 o 
 -24   4   5      984.97      901.37     87.07 o 
 -24   4   5      691.37      665.37     92.79 o 
 -22   4   5     4561.81     4123.07    146.18 o 
 -22   4   5     6499.05     6020.21    186.74 o 
 -20   4   5       77.30       47.66     34.14 o 
 -20   4   5       54.26       13.29     25.89 o 
 -18   4   5      317.04      295.80     50.41 o 
 -18   4   5      222.54      231.87     33.91 o 
 -16   4   5     2191.28     2096.02     70.34 o 
 -16   4   5     3121.83     3014.80    111.12 o 
 -14   4   5     4157.40     4042.42     88.44 o 
 -14   4   5     5922.90     6005.08    117.54 o 
 -12   4   5     8352.32     8591.88    130.83 o 
 -12   4   5     5862.66     5814.68     96.92 o 
 -10   4   5     1406.21     1422.85     35.06 o 
 -10   4   5      987.05      949.26     38.03 o 
  -8   4   5     6341.51     6571.02     85.92 o 
  -8   4   5     9034.53     9312.71     97.15 o 
  -6   4   5    11887.26    12846.01    114.10 o 
  -6   4   5     8343.90     8999.95     92.34 o 
  -4   4   5      540.92      508.19     24.29 o 
  -4   4   5      770.63      685.54     27.95 o 
  -2   4   5    12475.04    13693.08    110.44 o 
  -2   4   5     8756.48     9550.31     93.25 o 
   0   4   5     4380.71     4533.43     63.70 o 
   0   4   5     3074.91     3316.33     57.97 o 
   2   4   5    15906.14    16924.86    129.68 o 
   2   4   5    11164.83    11766.61    109.29 o 
   4   4   5      631.04      644.52     30.47 o 
   4   4   5      442.94      487.12     25.20 o 
   6   4   5     8939.00     9433.68    115.71 o 
   6   4   5     6274.46     6487.16    109.29 o 
   8   4   5    11021.34    10931.23    135.64 o 
   8   4   5     7736.10     7587.64    126.02 o 
  10   4   5     5773.13     5580.06    115.25 o 
  10   4   5     8224.77     8181.98    127.39 o 
  12   4   5     1558.30     1438.43     60.49 o 
  12   4   5     1093.80     1063.13     73.55 o 
  14   4   5     1314.16     1260.18     61.40 o 
  14   4   5      922.44      852.11     71.49 o 
  16   4   5     2907.04     2971.27    106.54 o 
  16   4   5     2040.51     1962.21    108.15 o 
  18   4   5     2821.28     2539.60    120.75 o 
  18   4   5     1980.31     1789.22    110.44 o 
  20   4   5      207.53      211.02     59.57 o 
  20   4   5      295.66      318.48    100.58 o 
 -25   5   5      621.33      709.59    127.85 o 
 -25   5   5      885.19      961.86     93.71 o 
 -23   5   5      766.94      858.29     84.55 o 
 -23   5   5      538.33      579.45     73.09 o 
 -21   5   5      968.81      906.87     78.59 o 
 -21   5   5      680.03      718.07     60.26 o 
 -19   5   5       11.09        1.15     30.24 o 
 -19   5   5        7.79       -1.37     21.77 o 
 -17   5   5      446.84      482.07     55.45 o 
 -17   5   5      313.65      399.13     39.18 o 
 -15   5   5        2.11       -0.23     17.18 o 
 -15   5   5        3.00        0.92     19.48 o 
 -13   5   5     3551.50     3868.51     94.86 o 
 -13   5   5     2492.87     2679.14     71.49 o 
 -11   5   5     2284.90     2270.61     60.72 o 
 -11   5   5     3255.22     3415.08     83.63 o 
  -9   5   5      597.52      481.62     28.64 o 
  -9   5   5      851.27      728.38     31.62 o 
  -7   5   5       17.80        1.15     10.31 o 
  -7   5   5       12.50        9.39     11.00 o 
  -5   5   5      673.58      702.26     27.95 o 
  -5   5   5      472.80      486.89     25.43 o 
  -3   5   5     6210.37     6371.45     80.42 o 
  -3   5   5     8847.70     9105.81     95.77 o 
  -1   5   5      898.22      833.78     31.16 o 
  -1   5   5      630.48      630.78     28.41 o 
   1   5   5     1376.27     1344.49     39.18 o 
   1   5   5      966.03      921.53     33.91 o 
   3   5   5      895.52      873.88     34.37 o 
   3   5   5      628.58      639.48     30.02 o 
   5   5   5       35.39       36.66     14.43 o 
   5   5   5       24.84       32.76     13.06 o 
   7   5   5      212.38      180.32     27.49 o 
   7   5   5      302.57      274.72     27.72 o 
   9   5   5        2.66        9.85     17.87 o 
   9   5   5        3.79        8.25     15.81 o 
  11   5   5     1007.58      941.01     66.45 o 
  11   5   5     1435.47     1319.52     57.51 o 
  13   5   5     1861.28     1700.32     92.11 o 
  13   5   5     2651.70     2657.14     84.09 o 
  15   5   5        2.84       -5.73     28.64 o 
  15   5   5        4.05       24.29     26.58 o 
  17   5   5        7.89       33.45     37.81 o 
  17   5   5        5.54       32.31     33.22 o 
  19   5   5      380.51      419.30     70.80 o 
  19   5   5      542.09      588.39     88.44 o 
  21   5   5       42.86       28.87     43.08 o 
  21   5   5       61.06       26.12     74.46 o 
 -26   6   5     1545.57     2076.31    194.07 o 
 -26   6   5     2201.92     2302.00    136.56 o 
 -24   6   5       15.32       41.24     47.66 o 
 -24   6   5       21.82       17.18     41.93 o 
 -22   6   5     1205.63     1102.08     90.50 o 
 -22   6   5      846.25      831.72     76.99 o 
 -20   6   5     2174.75     2111.83    110.67 o 
 -20   6   5     1526.50     1580.49     81.11 o 
 -18   6   5      398.99      364.76     55.68 o 
 -18   6   5      280.06      280.90     38.03 o 
 -16   6   5     3079.63     3028.32    112.96 o 
 -16   6   5     2161.65     2192.71     74.24 o 
 -14   6   5     2865.01     2732.29     85.69 o 
 -14   6   5     2011.01     1950.52     65.53 o 
 -12   6   5     3191.01     3114.70     75.84 o 
 -12   6   5     4546.11     4488.29    101.04 o 
 -10   6   5    15043.51    15003.66    150.99 o 
 -10   6   5    21431.95    21766.92    166.80 o 
  -8   6   5     2954.45     3036.34     64.61 o 
  -8   6   5     4209.10     4346.46     74.46 o 
  -6   6   5    15101.25    16341.51    139.08 o 
  -6   6   5    10599.86    11287.29    115.71 o 
  -4   6   5     9237.57     8742.65     98.98 o 
  -4   6   5     6484.03     6179.22     83.17 o 
  -2   6   5       23.69       78.59     15.12 o 
  -2   6   5       33.74      107.92     16.50 o 
   0   6   5     6417.39     6149.20     84.09 o 
   0   6   5     9142.63     8934.65    100.58 o 
   2   6   5     1740.12     1831.38     48.80 o 
   2   6   5     2479.09     2553.81     56.82 o 
   4   6   5    16274.97    16147.44    148.47 o 
   4   6   5    11423.72    11816.33    122.12 o 
   6   6   5     8169.53     7824.32    112.27 o 
   6   6   5     5734.36     5479.25    106.54 o 
   8   6   5     2602.81     2383.34     68.05 o 
   8   6   5     1826.97     1729.88     65.99 o 
  10   6   5     9057.29     8699.57    150.53 o 
  10   6   5    12903.59    12892.98    165.43 o 
  12   6   5      106.10      123.50     37.35 o 
  12   6   5      151.15      162.45     30.02 o 
  14   6   5      385.34      439.92     58.88 o 
  14   6   5      548.98      583.81     53.61 o 
  16   6   5     4402.06     4311.18    129.68 o 
  16   6   5     3089.89     3099.35    134.04 o 
  18   6   5      484.20      523.32     70.11 o 
  18   6   5      339.87      313.21     61.18 o 
  20   6   5     1373.50     1231.08    151.45 o 
  20   6   5      964.09     1051.67     96.92 o 
 -25   7   5       50.41       75.38     72.17 o 
 -25   7   5       71.81       74.46     48.34 o 
 -23   7   5      170.58      217.21     57.97 o 
 -23   7   5      119.73      141.14     48.12 o 
 -21   7   5      817.90      777.41     74.46 o 
 -21   7   5     1165.23     1031.97     84.78 o 
 -19   7   5      230.88      241.50     42.16 o 
 -19   7   5      328.92      325.58     55.68 o 
 -17   7   5        4.19       -3.90     21.08 o 
 -17   7   5        5.97      -19.48     25.20 o 
 -15   7   5     1604.27     1624.48     64.61 o 
 -15   7   5     2285.55     2225.70     82.03 o 
 -13   7   5      730.26      779.48     44.22 o 
 -13   7   5     1040.37     1029.68     55.68 o 
 -11   7   5       25.22       32.76     18.79 o 
 -11   7   5       17.70       14.66     15.12 o 
  -9   7   5     3945.56     3899.44     78.13 o 
  -9   7   5     5621.10     5618.78     89.82 o 
  -7   7   5     1456.63     1645.33     48.80 o 
  -7   7   5     1022.44     1182.05     42.16 o 
  -5   7   5     4193.61     4051.12     71.72 o 
  -5   7   5     2943.58     2816.84     60.03 o 
  -3   7   5    20132.77    21387.03    159.01 o 
  -3   7   5    28682.44    30621.37    189.94 o 
  -1   7   5     1281.23     1213.21     40.78 o 
  -1   7   5      899.32      900.22     35.97 o 
   1   7   5     1407.36     1577.51     46.74 o 
   1   7   5     2005.01     2229.37     54.30 o 
   3   7   5     3219.49     3303.27     68.51 o 
   3   7   5     2259.82     2274.96     57.05 o 
   5   7   5       36.54       33.22     15.81 o 
   5   7   5       25.64       14.89     14.43 o 
   7   7   5      298.02      367.74     32.31 o 
   7   7   5      209.19      276.32     33.45 o 
   9   7   5      190.37      195.90     32.76 o 
   9   7   5      271.22      263.03     32.54 o 
  11   7   5     1262.75     1196.25     57.28 o 
  11   7   5      886.35      859.21     56.82 o 
  13   7   5       99.60      103.56     29.10 o 
  13   7   5       69.91       48.12     32.31 o 
  15   7   5      115.81      168.41     38.72 o 
  15   7   5       81.29      130.37     43.30 o 
  17   7   5       89.64       63.01     39.18 o 
  17   7   5      127.70      100.58     43.08 o 
  19   7   5      719.37      707.53     80.42 o 
  19   7   5      504.94      559.06     78.82 o 
 -24   8   5      951.16      993.02     89.59 o 
 -24   8   5     1355.08     1377.26    104.48 o 
 -22   8   5     3218.10     3357.57    145.95 o 
 -22   8   5     2258.85     2441.53    121.66 o 
 -20   8   5      116.70      152.37     39.41 o 
 -20   8   5      166.25      224.31     51.32 o 
 -18   8   5      597.53      645.90     55.45 o 
 -18   8   5      851.28      872.73     73.78 o 
 -16   8   5     6562.33     6328.61    126.93 o 
 -16   8   5     9349.12     9347.76    169.55 o 
 -14   8   5     4783.85     4771.94    104.71 o 
 -14   8   5     6815.38     6667.25    136.33 o 
 -12   8   5      451.35      390.43     34.14 o 
 -12   8   5      643.03      521.48     42.39 o 
 -10   8   5       31.32       50.64     17.41 o 
 -10   8   5       21.99       45.37     17.41 o 
  -8   8   5    11551.09    11168.83    128.31 o 
  -8   8   5     8107.94     7724.88    108.60 o 
  -6   8   5     5116.61     4963.72     82.94 o 
  -6   8   5     3591.45     3489.09     70.57 o 
  -4   8   5     1564.71     1469.82     46.51 o 
  -4   8   5     2229.18     1979.16     52.70 o 
  -2   8   5    24142.89    24880.93    177.11 o 
  -2   8   5    34395.52    35608.23    211.02 o 
   0   8   5    31884.27    33390.33    208.04 o 
   0   8   5    45424.38    47746.03    248.83 o 
   2   8   5     4501.33     3966.35     75.61 o 
   2   8   5     3159.57     2805.38     63.93 o 
   4   8   5     2317.02     1931.74     56.82 o 
   4   8   5     1626.37     1394.67     48.57 o 
   6   8   5     2253.09     2187.21     72.17 o 
   6   8   5     3209.90     3040.69     75.38 o 
   8   8   5      411.48      330.85     33.91 o 
   8   8   5      288.82      230.73     34.60 o 
  10   8   5    12712.12    11520.30    162.45 o 
  10   8   5     8922.88     8232.39    153.28 o 
  12   8   5     3802.07     3651.76     99.21 o 
  12   8   5     2668.75     2756.58    112.96 o 
  14   8   5      213.29      246.99     51.09 o 
  14   8   5      303.87      347.12     48.57 o 
  16   8   5     4162.59     3866.68    145.03 o 
  16   8   5     2921.80     2815.92    129.00 o 
  18   8   5      966.65     1042.05     90.27 o 
  18   8   5     1377.15     1460.66    100.36 o 
  20   8   5      258.87      248.83     62.32 o 
  20   8   5      368.81      410.13     85.92 o 
 -23   9   5      964.46      822.78     84.32 o 
 -23   9   5      676.97      623.90     88.90 o 
 -21   9   5      378.37      354.00     71.94 o 
 -21   9   5      539.05      499.03     70.11 o 
 -19   9   5       26.93       43.76     33.91 o 
 -19   9   5       18.90       23.60     29.10 o 
 -17   9   5     3455.46     3453.34    128.08 o 
 -17   9   5     2425.45     2533.64     86.38 o 
 -15   9   5       77.46       51.55     26.35 o 
 -15   9   5       54.37       47.66     24.29 o 
 -13   9   5      258.49      268.76     39.18 o 
 -13   9   5      181.44      167.49     29.56 o 
 -11   9   5     2308.79     2189.50     67.82 o 
 -11   9   5     3289.25     3017.55     87.52 o 
  -9   9   5      688.67      768.48     40.10 o 
  -9   9   5      981.12     1102.31     45.60 o 
  -7   9   5     1034.90     1010.66     42.39 o 
  -7   9   5     1474.38     1414.15     48.57 o 
  -5   9   5        8.57       21.54     14.21 o 
  -5   9   5       12.20       22.22     14.66 o 
  -3   9   5     5070.83     5249.67     83.86 o 
  -3   9   5     3559.31     3751.43     71.49 o 
  -1   9   5     1127.24     1087.65     41.47 o 
  -1   9   5     1605.94     1537.42     48.12 o 
   1   9   5     4394.43     4388.16     79.96 o 
   1   9   5     6260.58     6513.97     96.46 o 
   3   9   5     2778.00     2762.99     67.36 o 
   3   9   5     1949.93     2006.20     54.30 o 
   5   9   5      408.26      433.27     32.76 o 
   5   9   5      581.63      662.17     38.49 o 
   7   9   5     1208.92     1212.75     59.80 o 
   7   9   5     1722.31     1837.11     64.15 o 
   9   9   5     1962.45     1982.14     70.11 o 
   9   9   5     1377.48     1329.14     66.45 o 
  11   9   5      327.17      319.86     39.18 o 
  11   9   5      229.65      256.62     40.78 o 
  13   9   5      292.22      276.55     45.14 o 
  13   9   5      205.11      201.63     45.60 o 
  15   9   5      474.78      567.77     63.01 o 
  15   9   5      333.26      488.26     66.22 o 
  17   9   5      169.66      154.20     49.95 o 
  17   9   5      241.70      241.72     64.15 o 
  19   9   5       38.46       55.68     51.55 o 
  19   9   5       26.99       23.60     41.47 o 
 -24  10   5     1803.92     1897.37    145.03 o 
 -24  10   5     1266.21     1486.78    124.64 o 
 -22  10   5     1768.50     1802.05    112.27 o 
 -22  10   5     1241.34     1269.80    110.21 o 
 -20  10   5     2152.95     2123.28    113.19 o 
 -20  10   5     1511.20     1538.56    114.33 o 
 -18  10   5     3867.13     3560.34    133.58 o 
 -18  10   5     5509.36     5258.14    161.99 o 
 -16  10   5      707.35      756.34     57.51 o 
 -16  10   5     1007.73     1004.93     64.38 o 
 -14  10   5     3639.62     3376.13    103.11 o 
 -14  10   5     2554.72     2367.07     88.44 o 
 -12  10   5     8985.16     8665.43    155.80 o 
 -12  10   5    12800.84    12642.55    182.84 o 
 -10  10   5      947.71      959.34     53.84 o 
 -10  10   5     1350.17     1334.87     60.26 o 
  -8  10   5      711.09      663.31     38.03 o 
  -8  10   5      499.13      443.81     38.95 o 
  -6  10   5      258.20      270.59     32.99 o 
  -6  10   5      367.84      354.45     33.68 o 
  -4  10   5    17014.47    16913.86    184.44 o 
  -4  10   5    11942.79    11769.36    144.58 o 
  -2  10   5     8533.23     8514.21    132.43 o 
  -2  10   5    12156.99    11875.67    156.26 o 
   0  10   5      384.21      382.18     34.83 o 
   0  10   5      547.37      522.17     39.18 o 
   2  10   5     3342.61     3176.10     85.46 o 
   2  10   5     2346.24     2229.14     60.72 o 
   4  10   5     1469.66     1555.52     54.30 o 
   4  10   5     2093.77     2027.97     71.72 o 
   6  10   5     3901.59     3768.39     97.61 o 
   6  10   5     5558.46     5256.77    118.00 o 
   8  10   5     4065.36     4030.73    108.15 o 
   8  10   5     5791.78     5518.66    126.71 o 
  10  10   5     2464.52     2278.63     87.98 o 
  10  10   5     1729.89     1681.53     76.76 o 
  12  10   5     4230.35     3781.68    131.97 o 
  12  10   5     2969.37     2840.44    102.65 o 
  14  10   5     2234.31     2243.34    112.04 o 
  14  10   5     3183.14     3127.30    127.16 o 
  16  10   5      219.31      235.77     54.76 o 
  16  10   5      312.44      349.87     73.32 o 
  18  10   5     2421.05     2463.76    149.16 o 
  18  10   5     1699.38     1819.92    115.02 o 
 -23  11   5      293.85      298.55     74.69 o 
 -23  11   5      418.64      474.28    114.56 o 
 -21  11   5      147.80      135.87     53.39 o 
 -21  11   5      210.56      171.61     75.61 o 
 -19  11   5        1.18       12.37     47.89 o 
 -19  11   5        0.83        9.85     33.68 o 
 -17  11   5     1274.04     1247.57    100.58 o 
 -17  11   5      894.27      846.61     72.63 o 
 -15  11   5      168.36      182.15     43.76 o 
 -15  11   5      118.17      134.72     35.06 o 
 -13  11   5       67.44       53.16     30.24 o 
 -13  11   5       47.33       61.86     27.04 o 
 -11  11   5      233.47      253.18     38.26 o 
 -11  11   5      332.62      356.52     47.66 o 
  -9  11   5        0.75       -1.15     18.79 o 
  -9  11   5        1.06       20.39     20.16 o 
  -7  11   5     1763.38     1640.29     63.93 o 
  -7  11   5     1237.75     1188.23     57.97 o 
  -5  11   5      441.08      405.32     37.58 o 
  -5  11   5      628.39      630.55     42.62 o 
  -3  11   5        9.12       18.56     17.41 o 
  -3  11   5       13.00       27.04     18.79 o 
  -1  11   5        7.13       -4.35     16.96 o 
  -1  11   5       10.16       11.23     18.10 o 
   1  11   5       18.26        9.62     18.56 o 
   1  11   5       12.82       29.79     19.93 o 
   3  11   5     1300.63     1229.93     57.28 o 
   3  11   5     1852.96     1837.80     69.88 o 
   5  11   5     1856.12     1823.13     72.86 o 
   5  11   5     1302.85     1286.98     70.11 o 
   7  11   5      126.34      139.08     31.62 o 
   7  11   5       88.68      105.63     34.14 o 
   9  11   5      101.56      121.44     36.66 o 
   9  11   5      144.68      138.16     33.22 o 
  11  11   5     1117.40     1092.46     77.44 o 
  11  11   5     1591.92     1473.95     77.44 o 
  13  11   5      560.72      581.74     63.24 o 
  13  11   5      393.58      398.44     92.11 o 
  15  11   5      665.75      600.30     82.71 o 
  15  11   5      467.31      332.23     92.11 o 
  17  11   5     1261.45     1147.68    109.29 o 
  17  11   5      885.44      808.35    132.20 o 
 -22  12   5     1905.11     1926.01    137.70 o 
 -22  12   5     2714.14     2703.42    207.81 o 
 -20  12   5     1058.89     1248.03    140.68 o 
 -20  12   5      743.26      874.79     95.32 o 
 -18  12   5       32.36       46.05     56.36 o 
 -18  12   5       22.71       59.34     37.35 o 
 -16  12   5     1800.81     1788.08     97.84 o 
 -16  12   5     2565.55     2429.16    134.72 o 
 -14  12   5     8047.76     7733.36    164.05 o 
 -14  12   5    11465.36    11066.41    264.64 o 
 -12  12   5     3750.00     3689.11    109.29 o 
 -12  12   5     5342.49     5252.65    178.03 o 
 -10  12   5      197.93      209.42     35.97 o 
 -10  12   5      281.98      356.97     60.95 o 
  -8  12   5       75.76       82.71     31.39 o 
  -8  12   5       53.18       36.89     22.22 o 
  -6  12   5     4300.22     4240.38    121.89 o 
  -6  12   5     3018.41     2940.56    104.02 o 
  -4  12   5     7384.93     7126.18    155.57 o 
  -4  12   5     5183.63     4896.36    131.29 o 
  -2  12   5     1193.15     1059.24     66.22 o 
  -2  12   5      837.49      782.00     58.88 o 
   0  12   5     5561.48     5362.85    136.79 o 
   0  12   5     3903.71     3732.18    115.02 o 
   2  12   5     1790.20     1779.14     83.17 o 
   2  12   5     1256.58     1229.47     70.11 o 
   4  12   5      118.42      145.95     28.41 o 
   4  12   5       83.12       83.17     30.24 o 
   6  12   5      272.51      207.13     49.95 o 
   6  12   5      388.23      370.95     43.76 o 
   8  12   5     5342.76     5005.19    128.54 o 
   8  12   5     3750.19     3725.31    153.97 o 
  10  12   5     9626.78     9530.83    183.07 o 
  10  12   5     6757.22     6582.25    208.96 o 
  12  12   5      767.34      750.84     85.46 o 
  12  12   5     1093.21      953.61     77.21 o 
  14  12   5      594.80      717.16     86.15 o 
  14  12   5      417.50      449.08    101.73 o 
  16  12   5       27.47       -1.37     54.53 o 
  16  12   5       39.13       21.54     46.51 o 
 -21  13   5      155.97      120.29     73.09 o 
 -21  13   5      222.21      180.32     79.51 o 
 -19  13   5        5.50        8.02     43.99 o 
 -19  13   5        7.84       21.08     56.59 o 
 -17  13   5      317.76      249.51     66.22 o 
 -17  13   5      223.04      222.25     51.32 o 
 -15  13   5      542.49      455.95     76.53 o 
 -15  13   5      380.78      306.80     56.36 o 
 -13  13   5       47.80       79.96     46.51 o 
 -13  13   5       33.55       39.18     29.79 o 
 -11  13   5      561.79      540.96     59.57 o 
 -11  13   5      800.37      665.37     74.46 o 
  -9  13   5     2037.86     1957.17     92.57 o 
  -9  13   5     2903.26     2707.55    127.62 o 
  -7  13   5      927.45      870.67     64.84 o 
  -7  13   5      650.99      596.18     56.14 o 
  -5  13   5        6.07      -13.75     22.91 o 
  -5  13   5        8.64       -0.92     24.75 o 
  -3  13   5     1290.48     1206.10     74.01 o 
  -3  13   5      905.81      829.88     61.86 o 
  -1  13   5      242.24      242.41     43.53 o 
  -1  13   5      170.03      165.43     37.81 o 
   1  13   5      918.12      819.80     62.78 o 
   1  13   5     1308.01     1232.68     73.55 o 
   3  13   5       15.57       -7.79     24.75 o 
   3  13   5       10.93       12.83     27.27 o 
   5  13   5      865.03      699.51     62.32 o 
   5  13   5      607.18      581.29     69.65 o 
   7  13   5      603.93      487.34     57.28 o 
   7  13   5      423.91      423.88     70.34 o 
   9  13   5       58.02       55.68     43.30 o 
   9  13   5       82.66      117.54     36.43 o 
  11  13   5       17.84       22.45     34.60 o 
  11  13   5       12.52       25.43     41.93 o 
  13  13   5      928.94      938.95     97.61 o 
  13  13   5     1323.43     1316.54     92.57 o 
  15  13   5       22.58       42.85     48.57 o 
  15  13   5       15.85       13.75     63.01 o 
  17  13   5        7.33      -13.75     64.61 o 
  17  13   5       10.45       34.83     60.03 o 
 -20  14   5      360.27      401.19    101.04 o 
 -20  14   5      513.26      600.76    116.17 o 
 -18  14   5     2297.04     2346.22    147.10 o 
 -18  14   5     1612.34     1596.76    151.22 o 
 -16  14   5       10.26       12.14     40.78 o 
 -16  14   5       14.61       -3.67     41.93 o 
 -14  14   5      459.53      476.12     65.30 o 
 -14  14   5      654.68      634.44     84.32 o 
 -12  14   5     2431.25     2393.42    111.81 o 
 -12  14   5     3463.71     3409.58    156.03 o 
 -10  14   5       24.94       16.50     29.10 o 
 -10  14   5       35.53        6.64     36.66 o 
  -8  14   5      396.95      410.36     52.93 o 
  -8  14   5      278.62      294.42     49.49 o 
  -6  14   5      798.70      818.20     66.22 o 
  -6  14   5      560.63      574.87     59.11 o 
  -4  14   5    14528.69    13991.40    236.91 o 
  -4  14   5    20698.51    20299.84    282.51 o 
  -2  14   5     6746.68     6198.01    159.70 o 
  -2  14   5     9611.76     9327.83    194.07 o 
   0  14   5       14.72       26.58     29.10 o 
   0  14   5       20.97       57.74     32.76 o 
   2  14   5     3024.55     3213.68    118.69 o 
   2  14   5     2122.99     2188.12     98.52 o 
   4  14   5      638.75      642.69     63.01 o 
   4  14   5      448.35      422.73     67.82 o 
   6  14   5     1518.53     1470.28    105.85 o 
   6  14   5     2163.39     2046.76    100.36 o 
   8  14   5      448.03      436.48     74.24 o 
   8  14   5      638.30      661.02     67.13 o 
  10  14   5       36.87      -30.70     37.81 o 
  10  14   5       25.88       22.22     42.16 o 
  12  14   5     1659.83     1605.01    117.31 o 
  12  14   5     1165.07     1244.83    108.60 o 
  14  14   5      792.21      847.98    124.41 o 
  14  14   5     1128.63     1032.43    129.00 o 
  16  14   5      197.39      161.07     77.67 o 
  16  14   5      138.55      169.55     88.21 o 
 -19  15   5     1095.57     1103.91    145.72 o 
 -19  15   5      769.00      875.25    126.25 o 
 -17  15   5       67.02       75.38     54.76 o 
 -17  15   5       95.49       82.71     57.28 o 
 -15  15   5      163.75      171.38     59.80 o 
 -15  15   5      233.29      219.50     65.07 o 
 -13  15   5      253.53      285.49     67.36 o 
 -13  15   5      177.96      185.36     48.57 o 
 -11  15   5     1188.27     1158.90    100.58 o 
 -11  15   5      834.07      831.72     73.32 o 
  -9  15   5      761.08      778.10     83.86 o 
  -9  15   5      534.21      558.14     62.32 o 
  -7  15   5       62.43       58.66     35.06 o 
  -7  15   5       43.82       54.99     35.06 o 
  -5  15   5     1367.74     1267.51     82.03 o 
  -5  15   5     1948.57     1821.30     95.09 o 
  -3  15   5        2.25       15.12     30.02 o 
  -3  15   5        1.58       -1.60     28.41 o 
  -1  15   5     1212.65     1190.06     79.73 o 
  -1  15   5      851.18      828.74     68.28 o 
   1  15   5      799.07      789.56     67.36 o 
   1  15   5      560.88      593.20     60.49 o 
   3  15   5     2146.12     2074.25    102.42 o 
   3  15   5     1506.40     1522.75     87.07 o 
   5  15   5        3.46      -17.64     31.39 o 
   5  15   5        4.93       10.31     31.39 o 
   7  15   5      254.90      236.45     46.51 o 
   7  15   5      178.92      191.09     56.36 o 
   9  15   5      257.14      230.50     64.15 o 
   9  15   5      366.34      329.71     59.80 o 
  11  15   5       33.35        1.15     47.20 o 
  11  15   5       47.51       50.64     47.20 o 
  13  15   5     1044.65     1067.94    111.12 o 
  13  15   5     1488.28     1457.22    151.91 o 
 -18  16   5       64.00      164.97     68.05 o 
 -18  16   5       44.92       24.75     63.93 o 
 -16  16   5      475.27      472.68     90.27 o 
 -16  16   5      333.60      346.20     74.92 o 
 -14  16   5      628.24      516.90     86.38 o 
 -14  16   5      895.04      833.78     96.23 o 
 -12  16   5       10.89       38.03     48.12 o 
 -12  16   5        7.64      -18.79     33.68 o 
 -10  16   5      675.45      633.75     70.57 o 
 -10  16   5      962.29     1019.14     84.55 o 
  -8  16   5     2268.23     2260.07    133.58 o 
  -8  16   5     1592.11     1585.07     95.09 o 
  -6  16   5       16.38       -2.75     31.62 o 
  -6  16   5       23.34       37.58     32.76 o 
  -4  16   5     2484.39     2201.18    107.23 o 
  -4  16   5     3539.42     3358.71    128.77 o 
  -2  16   5     2227.57     1996.58    102.65 o 
  -2  16   5     3173.54     2982.72    122.81 o 
   0  16   5       79.31       92.57     40.78 o 
   0  16   5       55.67       55.45     36.89 o 
   2  16   5     1437.92     1341.97     88.67 o 
   2  16   5     1009.30     1029.91     78.59 o 
   4  16   5     1986.86     1879.95    104.02 o 
   4  16   5     1394.61     1321.12    105.40 o 
   6  16   5      401.08      405.09     75.61 o 
   6  16   5      571.41      551.73     67.36 o 
   8  16   5      660.32      706.39     75.61 o 
   8  16   5      463.49      437.85     78.13 o 
  10  16   5      471.17      494.91     87.07 o 
  10  16   5      330.72      375.99     79.96 o 
  12  16   5      427.38      460.77     85.92 o 
  12  16   5      299.99      281.59     75.84 o 
 -15  17   5     1070.12     1021.20    112.04 o 
 -15  17   5      751.14      758.40     96.00 o 
 -13  17   5       81.48       53.61     51.09 o 
 -13  17   5       57.19       45.14     52.01 o 
 -11  17   5       78.41       28.41     40.55 o 
 -11  17   5      111.70      124.41     54.07 o 
  -9  17   5       11.76      -28.18     39.18 o 
  -9  17   5        8.25       -9.16     32.54 o 
  -7  17   5      391.40      459.62     63.93 o 
  -7  17   5      274.73      291.90     55.45 o 
  -5  17   5      134.14       90.73     42.62 o 
  -5  17   5      191.10      156.95     46.05 o 
  -3  17   5      135.10      117.54     43.53 o 
  -3  17   5      192.47      231.64     52.93 o 
  -1  17   5     5674.91     5699.66    172.76 o 
  -1  17   5     3983.33     3919.38    143.66 o 
   1  17   5       14.19       -8.02     32.54 o 
   1  17   5       20.21       -8.94     33.91 o 
   3  17   5      412.09      427.77     66.22 o 
   3  17   5      289.26      272.89     65.07 o 
   5  17   5     5497.82     5739.99    178.95 o 
   5  17   5     3859.03     3651.08    172.30 o 
   7  17   5     2471.36     2444.06    148.01 o 
   7  17   5     1734.69     1720.26    127.85 o 
   9  17   5      214.88      224.54     70.11 o 
   9  17   5      306.14      283.20     73.32 o 
  11  17   5      773.05      850.05    101.73 o 
  11  17   5      542.62      534.31     96.00 o 
 -14  18   5       18.98       31.16     52.01 o 
 -14  18   5       27.03       62.78     58.20 o 
 -12  18   5     1548.69     1468.68    126.71 o 
 -12  18   5     1087.05     1074.59    110.44 o 
 -10  18   5      521.41      569.37     81.11 o 
 -10  18   5      365.99      397.99     67.13 o 
  -8  18   5      771.64      750.15     76.07 o 
  -8  18   5     1099.32     1043.66    104.71 o 
  -6  18   5      413.04      467.41     67.13 o 
  -6  18   5      289.92      219.50     53.84 o 
  -4  18   5      240.60      289.84     58.66 o 
  -4  18   5      342.78      280.90     56.36 o 
  -2  18   5      467.33      446.33     65.76 o 
  -2  18   5      665.78      569.83     71.72 o 
   0  18   5       43.66       42.85     39.18 o 
   0  18   5       62.20      107.00     45.60 o 
   2  18   5      185.53      144.81     47.66 o 
   2  18   5      264.31      156.26     48.12 o 
   4  18   5     2149.14     1996.58    114.79 o 
   4  18   5     1508.52     1478.76    119.14 o 
   6  18   5     2865.36     2845.48    161.30 o 
   6  18   5     2011.25     1895.08    135.41 o 
   8  18   5      196.71      214.00     68.28 o 
   8  18   5      280.24      303.36     72.63 o 
  10  18   5      347.00      390.43     86.15 o 
  10  18   5      494.36      626.42     96.23 o 
 -11  19   5      942.52     1047.09    111.35 o 
 -11  19   5      661.57      706.16    103.79 o 
  -9  19   5       19.68       43.30     45.60 o 
  -9  19   5       28.04       25.43     54.07 o 
  -7  19   5      300.81      299.69     74.92 o 
  -7  19   5      211.14      202.32     56.59 o 
  -5  19   5     4440.07     4434.22    164.05 o 
  -5  19   5     3116.57     3084.45    140.22 o 
  -3  19   5      675.42      744.88     79.96 o 
  -3  19   5      962.25      995.54     88.44 o 
  -1  19   5      343.18      397.99     67.82 o 
  -1  19   5      488.92      508.65     76.07 o 
   1  19   5     1987.76     2131.30    120.98 o 
   1  19   5     1395.25     1480.59    101.73 o 
   3  19   5     1070.58     1176.32     92.79 o 
   3  19   5      751.46      872.04    101.27 o 
   5  19   5      718.61      685.54     97.38 o 
   5  19   5     1023.78     1174.26    113.19 o 
   7  19   5      727.12      797.35    103.56 o 
   7  19   5     1035.91     1128.20    116.85 o 
  -8  20   5      355.93      390.43     72.86 o 
  -8  20   5      507.08      578.54     98.98 o 
  -6  20   5      668.62      626.65     94.17 o 
  -6  20   5      469.32      449.54     75.61 o 
  -4  20   5     1750.98     1556.66    108.60 o 
  -4  20   5     1229.04     1050.76     93.94 o 
  -2  20   5      130.88      129.45     52.70 o 
  -2  20   5      186.46      214.69     57.97 o 
   0  20   5      370.45      332.92     67.13 o 
   0  20   5      527.77      476.58     75.84 o 
   2  20   5      150.15      149.16     53.61 o 
   2  20   5      105.39      109.75     58.66 o 
   4  20   5      850.09      752.67    104.25 o 
   4  20   5      596.69      523.32     94.63 o 
 -26   0   6     4739.06     4955.70    271.28 o 
 -26   0   6     3326.44     3528.49    344.83 o 
 -24   0   6     3441.91     3406.60    214.46 o 
 -24   0   6     2415.95     2574.20    177.57 o 
 -22   0   6     3083.21     3252.17    197.73 o 
 -22   0   6     2164.17     2174.15    154.89 o 
 -20   0   6    23657.49    23950.91    484.14 o 
 -20   0   6    16605.66    16126.37    375.99 o 
 -18   0   6    18643.37    18567.44    401.65 o 
 -18   0   6    13086.15    12896.88    322.61 o 
 -16   0   6     2473.93     2139.09    133.81 o 
 -16   0   6     1736.50     1583.01     83.40 o 
 -14   0   6     3520.00     3395.37    108.60 o 
 -14   0   6     5014.82     4650.74    176.20 o 
 -12   0   6    15947.34    15792.76    206.67 o 
 -12   0   6    22719.61    22476.97    354.22 o 
 -10   0   6     1117.53      897.93     46.51 o 
 -10   0   6     1592.11     1443.70     56.14 o 
  -8   0   6      593.95      610.15     29.10 o 
  -8   0   6      846.18     1020.97     48.80 o 
  -6   0   6    19334.97    19531.82    275.18 o 
  -6   0   6    27545.85    27870.98    233.93 o 
  -4   0   6    31861.79    33354.58    244.25 o 
  -4   0   6    22364.41    24143.38    184.67 o 
  -2   0   6    11903.59    12565.33    147.56 o 
  -2   0   6    16958.62    17463.53    156.72 o 
   0   0   6    11820.16    11507.02    209.19 o 
   0   0   6     8296.80     8109.12    125.79 o 
   2   0   6     7510.85     7605.28    124.41 o 
   2   0   6    10700.44    11282.93    119.14 o 
   4   0   6    17152.61    17057.06    176.65 o 
   4   0   6    12039.75    11640.14    150.53 o 
   6   0   6     7716.20     7401.82    108.83 o 
   6   0   6    10992.99    10360.26    161.76 o 
   8   0   6     7572.56     7089.07    151.68 o 
   8   0   6     5315.33     4797.15    176.88 o 
  10   0   6     4091.89     3755.56    122.58 o 
  10   0   6     2872.18     2856.71    149.39 o 
  12   0   6     7713.50     7619.49    186.28 o 
  12   0   6     5414.25     5129.61    295.80 o 
  14   0   6     7300.30     7235.25    267.62 o 
  14   0   6    10400.48    10074.77    299.92 o 
  16   0   6     3507.94     3588.30    194.53 o 
  16   0   6     2462.29     2576.95    176.65 o 
  18   0   6     6432.30     5898.77    257.99 o 
  18   0   6     4514.96     4309.80    238.52 o 
  20   0   6     7500.19     7579.39    473.14 o 
  20   0   6     5264.53     5375.91    277.70 o 
 -27   1   6      266.29      180.55     63.47 o 
 -27   1   6      186.92      175.05     91.42 o 
 -25   1   6      410.85      462.83     76.53 o 
 -25   1   6      288.39      315.27     92.79 o 
 -23   1   6      265.32      303.13     58.20 o 
 -23   1   6      378.00      421.82     67.82 o 
 -21   1   6       25.86       47.43     35.97 o 
 -21   1   6       36.84       47.89     36.43 o 
 -19   1   6     2358.03     2101.29    103.79 o 
 -19   1   6     1655.15     1619.90     89.13 o 
 -17   1   6     1514.91     1573.85     85.69 o 
 -17   1   6     1063.35     1152.95     54.07 o 
 -15   1   6       93.44       83.17     20.85 o 
 -15   1   6      133.12      106.77     31.62 o 
 -13   1   6       61.17       57.05     16.96 o 
 -13   1   6       87.15       88.44     26.58 o 
 -11   1   6       21.81       13.75     10.31 o 
 -11   1   6       15.31       13.29     12.14 o 
  -9   1   6     1259.25     1448.74     35.74 o 
  -9   1   6     1794.01     2017.20     46.05 o 
  -7   1   6     1835.22     1779.83     43.76 o 
  -7   1   6     1288.18     1284.92     38.26 o 
  -5   1   6      119.25      190.17     18.10 o 
  -5   1   6      169.89      233.02     19.02 o 
  -3   1   6     3153.62     3195.35     51.32 o 
  -3   1   6     2213.59     2157.65     41.24 o 
  -1   1   6      227.40      214.46     18.33 o 
  -1   1   6      323.97      285.72     20.85 o 
   1   1   6     2424.63     2605.59     51.32 o 
   1   1   6     1701.90     1832.30     43.99 o 
   3   1   6      177.39      160.39     18.10 o 
   3   1   6      252.72      222.48     16.04 o 
   5   1   6     1057.36      988.89     31.16 o 
   5   1   6     1506.38     1521.38     42.39 o 
   7   1   6      419.09      369.58     28.18 o 
   7   1   6      294.17      293.74     37.81 o 
   9   1   6        2.20        2.98     21.54 o 
   9   1   6        3.13       -1.15     14.89 o 
  11   1   6     2933.93     2990.28     81.11 o 
  11   1   6     2059.38     1961.06     92.34 o 
  13   1   6      431.89      385.61     53.61 o 
  13   1   6      303.15      262.80     69.42 o 
  15   1   6      328.07      324.90     57.51 o 
  15   1   6      467.39      467.87     63.01 o 
  17   1   6      242.80      225.69     55.45 o 
  17   1   6      345.90      347.81     61.86 o 
  19   1   6        1.37       16.27     67.82 o 
  19   1   6        0.96      -27.04     34.60 o 
  21   1   6       60.11       44.22     71.49 o 
  21   1   6       42.19       28.41     46.28 o 
 -26   2   6     1214.82     1173.11    156.03 o 
 -26   2   6     1730.72     1993.37    127.62 o 
 -24   2   6     7941.59     7892.14    225.92 o 
 -24   2   6     5574.36     5679.73    214.00 o 
 -22   2   6     4872.77     5229.73    174.13 o 
 -22   2   6     3420.30     3527.58    136.56 o 
 -20   2   6       70.45       89.13     37.35 o 
 -20   2   6      100.37      115.25     39.41 o 
 -18   2   6     6615.33     6632.42    172.07 o 
 -18   2   6     4643.43     4509.83    117.77 o 
 -16   2   6    15541.67    15143.20    174.36 o 
 -16   2   6    22141.67    21830.84    288.24 o 
 -14   2   6    15365.63    15335.20    225.46 o 
 -14   2   6    10785.44    10190.70    131.75 o 
 -12   2   6     1860.23     1817.63     58.66 o 
 -12   2   6     1305.74     1402.46     46.28 o 
 -10   2   6     1367.01     1206.79     37.81 o 
 -10   2   6     1947.53     1783.95     39.87 o 
  -8   2   6     7616.47     6703.22     83.17 o 
  -8   2   6     5346.15     4581.31     57.05 o 
  -6   2   6     3885.53     3568.82     61.40 o 
  -6   2   6     2727.33     2623.46     57.28 o 
  -4   2   6    34005.95    35966.59    184.67 o 
  -4   2   6    23869.45    25307.55    139.99 o 
  -2   2   6    36840.24    39710.68    191.09 o 
  -2   2   6    52484.98    55146.47    218.13 o 
   0   2   6    24774.91    26080.84    162.22 o 
   0   2   6    35295.94    37671.03    211.71 o 
   2   2   6     5278.25     4644.78     78.59 o 
   2   2   6     3704.91     3233.15     58.88 o 
   4   2   6      938.81     1330.06     38.72 o 
   4   2   6      658.97      935.51     31.62 o 
   6   2   6     6685.53     6607.68    107.00 o 
   6   2   6     9524.63     9533.12    112.27 o 
   8   2   6    11373.27    10953.23    188.57 o 
   8   2   6    16203.09    16208.16    162.45 o 
  10   2   6     9022.92     8625.56    180.09 o 
  10   2   6    12854.64    12385.70    155.80 o 
  12   2   6     8339.66     8217.27    189.03 o 
  12   2   6    11881.21    11693.29    184.67 o 
  14   2   6     2173.32     2169.79    104.25 o 
  14   2   6     1525.50     1449.66     90.05 o 
  16   2   6     2015.21     2369.59    119.14 o 
  16   2   6     2870.99     2877.33    124.18 o 
  18   2   6     4259.40     4653.72    200.48 o 
  18   2   6     6068.21     5709.52    212.86 o 
  20   2   6     3119.88     2964.85    216.75 o 
  20   2   6     2189.90     2212.18    132.20 o 
 -25   3   6       92.77       88.21     54.76 o 
 -25   3   6      132.17      200.02     60.03 o 
 -23   3   6       65.76       85.00     41.24 o 
 -23   3   6       93.69       93.48     43.08 o 
 -21   3   6      198.64      216.75     51.09 o 
 -21   3   6      139.43      157.87     41.93 o 
 -19   3   6     5191.86     5023.06    155.80 o 
 -19   3   6     3644.27     3407.06    107.00 o 
 -17   3   6      106.67      116.39     29.33 o 
 -17   3   6      151.97      185.36     42.16 o 
 -15   3   6     1560.37     1471.43     56.14 o 
 -15   3   6     2223.00     2059.36     89.59 o 
 -13   3   6        0.26       -0.69     15.35 o 
 -13   3   6        0.18        8.94     14.21 o 
 -11   3   6     3050.07     3252.86     66.22 o 
 -11   3   6     4345.33     4496.08     91.65 o 
  -9   3   6      988.25      945.59     33.91 o 
  -9   3   6      693.67      658.96     30.70 o 
  -7   3   6     2734.57     2663.78     54.99 o 
  -7   3   6     1919.45     1863.92     39.64 o 
  -5   3   6      798.61      816.37     31.85 o 
  -5   3   6      560.56      589.30     22.91 o 
  -3   3   6      178.51      170.70     16.73 o 
  -3   3   6      254.32      243.33     19.25 o 
  -1   3   6     1023.02     1075.73     35.06 o 
  -1   3   6     1457.46     1474.41     35.06 o 
   1   3   6      336.02      448.16     25.89 o 
   1   3   6      478.72      614.97     23.37 o 
   3   3   6     6415.06     6774.94     84.78 o 
   3   3   6     9139.31     9818.61     98.98 o 
   5   3   6     8050.34     8555.68    104.02 o 
   5   3   6     5650.69     5790.17    101.73 o 
   7   3   6      543.05      531.11     32.76 o 
   7   3   6      381.18      358.81     32.76 o 
   9   3   6      337.08      309.09     31.39 o 
   9   3   6      236.61      233.71     39.41 o 
  11   3   6      721.42      795.29     65.07 o 
  11   3   6     1027.79     1081.69     59.57 o 
  13   3   6      115.34      134.72     36.66 o 
  13   3   6       80.96      151.68     46.97 o 
  15   3   6      116.81      104.25     39.18 o 
  15   3   6       81.99       64.84     37.12 o 
  17   3   6      491.54      379.43     65.07 o 
  17   3   6      700.28      636.50     70.57 o 
  19   3   6       71.55       30.24     49.72 o 
  19   3   6       50.22       76.99     46.28 o 
  21   3   6      552.33      614.74    134.72 o 
  21   3   6      387.69      499.49     82.71 o 
 -26   4   6     4686.66     4988.47    192.69 o 
 -26   4   6     3289.66     3871.03    249.97 o 
 -24   4   6     1747.53     2019.26    136.10 o 
 -24   4   6     2489.64     2642.93    137.02 o 
 -22   4   6      161.50      259.37     62.55 o 
 -22   4   6      230.08      360.18     73.55 o 
 -20   4   6     2227.74     2217.68    106.08 o 
 -20   4   6     3173.78     3171.75    129.45 o 
 -18   4   6     1208.31     1185.48     79.51 o 
 -18   4   6      848.14      843.86     56.59 o 
 -16   4   6      149.99      185.36     33.68 o 
 -16   4   6      213.68      245.39     43.53 o 
 -14   4   6     5697.85     5080.34    109.06 o 
 -14   4   6     3999.43     3559.20     82.48 o 
 -12   4   6    15871.47    15747.62    179.40 o 
 -12   4   6    11140.50    10924.13    130.60 o 
 -10   4   6     7340.30     6892.25     85.46 o 
 -10   4   6     5152.30     4796.00     79.51 o 
  -8   4   6     5912.70     5822.24     82.48 o 
  -8   4   6     4150.24     4229.38     68.74 o 
  -6   4   6     8731.12     8845.52     92.34 o 
  -6   4   6    12438.92    12639.11    119.37 o 
  -4   4   6    38003.01    40881.27    201.17 o 
  -4   4   6    54141.54    57014.29    246.99 o 
  -2   4   6    61423.35    64805.61    255.93 o 
  -2   4   6    43114.26    45931.83    218.81 o 
   0   4   6     6602.16     6648.92     79.05 o 
   0   4   6     4634.19     4711.46     73.32 o 
   2   4   6     3399.26     3389.19     60.26 o 
   2   4   6     2386.01     2323.54     53.39 o 
   4   4   6    13237.73    12773.84    126.25 o 
   4   4   6     9291.82     9163.55    128.54 o 
   6   4   6    14355.83    14164.38    145.49 o 
   6   4   6    10076.64     9740.25    139.99 o 
   8   4   6     5533.24     5212.09    109.06 o 
   8   4   6     7883.02     7511.57    115.71 o 
  10   4   6      993.34      896.56     47.20 o 
  10   4   6      697.24      553.79     54.76 o 
  12   4   6      441.48      426.40     46.97 o 
  12   4   6      309.89      257.53     47.89 o 
  14   4   6     1101.84     1097.27     80.65 o 
  14   4   6     1569.75     1585.30     79.05 o 
  16   4   6     1472.63     1548.87    100.58 o 
  16   4   6     2098.01     2158.57    110.44 o 
  18   4   6     3533.43     3690.03    175.74 o 
  18   4   6     2480.18     2717.63    136.79 o 
  20   4   6     2670.51     2968.29    172.07 o 
  20   4   6     3804.58     3755.78    242.41 o 
 -25   5   6      326.73      337.96     76.53 o 
 -25   5   6      465.48      398.22     71.72 o 
 -23   5   6      807.41      946.74     97.38 o 
 -23   5   6     1150.29     1060.38     90.27 o 
 -21   5   6      944.22      895.18     75.84 o 
 -21   5   6     1345.20     1316.54     91.65 o 
 -19   5   6     1089.02     1043.20     78.82 o 
 -19   5   6      764.41      731.13     57.51 o 
 -17   5   6       62.19       92.79     35.74 o 
 -17   5   6       43.65       78.59     27.49 o 
 -15   5   6     3966.54     3805.27    121.21 o 
 -15   5   6     2784.19     2734.35     77.67 o 
 -13   5   6      567.08      587.93     36.89 o 
 -13   5   6      807.90      809.95     48.12 o 
 -11   5   6     2355.63     2343.01     61.86 o 
 -11   5   6     3355.98     3295.71     84.09 o 
  -9   5   6       70.46      146.87     19.70 o 
  -9   5   6       49.46      110.90     18.33 o 
  -7   5   6     4732.62     4818.69     77.67 o 
  -7   5   6     3321.92     3345.88     63.01 o 
  -5   5   6     3653.70     3769.30     64.84 o 
  -5   5   6     5205.29     5359.65     79.96 o 
  -3   5   6      253.86      278.16     22.00 o 
  -3   5   6      361.66      394.55     24.75 o 
  -1   5   6      634.68      611.99     29.79 o 
  -1   5   6      904.21      875.94     33.45 o 
   1   5   6     3866.94     3943.44     70.57 o 
   1   5   6     5509.09     5595.41     79.73 o 
   3   5   6      892.93      870.67     36.20 o 
   3   5   6      626.77      629.63     31.39 o 
   5   5   6      785.50      806.51     44.45 o 
   5   5   6     1119.07     1081.69     43.08 o 
   7   5   6      354.38      339.56     34.60 o 
   7   5   6      504.88      464.20     33.22 o 
   9   5   6       74.43       71.94     24.97 o 
   9   5   6      106.04       85.92     22.91 o 
  11   5   6      512.83      460.77     44.45 o 
  11   5   6      359.97      301.98     49.26 o 
  13   5   6      542.42      563.41     50.87 o 
  13   5   6      380.74      390.65     55.22 o 
  15   5   6       58.60       89.13     40.33 o 
  15   5   6       83.48      124.18     40.78 o 
  17   5   6      410.31      548.98     82.26 o 
  17   5   6      288.00      339.79     60.95 o 
  19   5   6      403.72      373.01     70.57 o 
  19   5   6      575.16      507.51     88.90 o 
 -24   6   6     1654.98     1652.89    128.08 o 
 -24   6   6     2357.79     2347.82    131.29 o 
 -22   6   6      327.60      415.17     65.30 o 
 -22   6   6      229.95      266.47     54.76 o 
 -20   6   6      119.63      115.94     35.97 o 
 -20   6   6      170.43      148.93     44.91 o 
 -18   6   6       33.59       22.22     25.89 o 
 -18   6   6       47.85       62.32     34.60 o 
 -16   6   6    10465.04    10236.53    202.77 o 
 -16   6   6     7345.62     7206.15    146.18 o 
 -14   6   6     9054.38     8963.29    134.27 o 
 -14   6   6    12899.46    12449.17    178.26 o 
 -12   6   6     2069.21     2012.39     70.80 o 
 -12   6   6     1452.42     1423.54     52.93 o 
 -10   6   6     7320.58     7069.59    120.75 o 
 -10   6   6     5138.46     5015.04     88.44 o 
  -8   6   6     8271.20     8214.52    105.85 o 
  -8   6   6    11783.69    11896.75    126.48 o 
  -6   6   6       58.03       42.16     13.98 o 
  -6   6   6       82.68       55.45     15.58 o 
  -4   6   6     1465.39     1363.74     43.30 o 
  -4   6   6     2087.69     1963.58     51.32 o 
  -2   6   6    38325.61    41148.66    223.62 o 
  -2   6   6    26901.50    28697.43    187.19 o 
   0   6   6     1940.20     1814.88     46.74 o 
   0   6   6     2764.13     2512.10     56.82 o 
   2   6   6      586.35      462.14     29.33 o 
   2   6   6      835.35      738.23     34.37 o 
   4   6   6     5250.02     5142.21     87.98 o 
   4   6   6     3685.09     3650.62     71.72 o 
   6   6   6     1155.40     1155.70     47.20 o 
   6   6   6      811.00      736.40     45.14 o 
   8   6   6    18225.66    17618.64    184.90 o 
   8   6   6    12792.95    12523.18    177.11 o 
  10   6   6     7122.13     6622.34    161.99 o 
  10   6   6    10146.64     9386.71    163.36 o 
  12   6   6       16.43       24.97     26.35 o 
  12   6   6       11.53       28.41     31.16 o 
  14   6   6     1154.32     1168.53     71.94 o 
  14   6   6      810.24      786.12     72.17 o 
  16   6   6      734.24      816.82     78.82 o 
  16   6   6     1046.04     1108.50     85.00 o 
  18   6   6      476.71      574.41     90.73 o 
  18   6   6      334.61      339.10     99.21 o 
  20   6   6     1474.99     1356.41    126.25 o 
  20   6   6     1035.33      949.71     95.77 o 
 -25   7   6       61.49       68.05     56.36 o 
 -25   7   6       87.60       96.69     50.64 o 
 -23   7   6       30.29       44.91     46.51 o 
 -23   7   6       43.15       49.95     41.01 o 
 -21   7   6     2446.37     2391.13    120.98 o 
 -21   7   6     1717.16     1597.45     85.00 o 
 -19   7   6       14.02        9.39     24.75 o 
 -19   7   6       19.98       31.62     31.62 o 
 -17   7   6      215.04      197.50     50.41 o 
 -17   7   6      150.94      145.72     38.95 o 
 -15   7   6      493.76      489.18     46.05 o 
 -15   7   6      703.44      667.66     50.64 o 
 -13   7   6      873.95      801.70     44.45 o 
 -13   7   6     1245.08     1176.78     59.11 o 
 -11   7   6     7332.01     7662.79    132.20 o 
 -11   7   6     5146.48     5073.01     95.09 o 
  -9   7   6       30.82       27.72     15.12 o 
  -9   7   6       43.91       30.93     15.81 o 
  -7   7   6     4729.11     4776.76     83.17 o 
  -7   7   6     3319.46     3276.23     68.97 o 
  -5   7   6     4561.22     4735.97     68.74 o 
  -5   7   6     6498.21     6826.49     96.23 o 
  -3   7   6     6428.63     6510.30     93.02 o 
  -3   7   6     9158.64     8955.04    108.38 o 
  -1   7   6      247.43      285.49     25.43 o 
  -1   7   6      173.67      224.77     24.06 o 
   1   7   6     1420.87     1560.33     49.03 o 
   1   7   6     2024.26     2245.86     57.28 o 
   3   7   6     6224.58     6133.39     96.23 o 
   3   7   6     4369.16     4334.32     80.65 o 
   5   7   6     1795.01     1972.75     68.97 o 
   5   7   6     2557.29     2905.51     71.94 o 
   7   7   6      212.97      237.37     34.60 o 
   7   7   6      303.41      299.01     32.31 o 
   9   7   6     2325.09     2288.94     82.94 o 
   9   7   6     1632.03     1608.44     70.80 o 
  11   7   6    10914.32    10218.66    178.26 o 
  11   7   6     7660.98     7397.24    177.34 o 
  13   7   6     1595.37     1495.03     77.67 o 
  13   7   6     1119.82     1035.18     78.82 o 
  15   7   6       14.88       15.35     29.33 o 
  15   7   6       10.44       49.72     36.43 o 
  17   7   6     1022.12     1020.28    101.73 o 
  17   7   6      717.45      699.51     80.65 o 
  19   7   6      109.58      129.23     62.78 o 
  19   7   6       76.92       60.95     45.37 o 
 -24   8   6      615.66      554.94     81.11 o 
 -24   8   6      432.14      476.35     90.05 o 
 -22   8   6      619.40      658.50     84.09 o 
 -22   8   6      882.44      944.90     86.38 o 
 -20   8   6     1553.85     1578.66     98.75 o 
 -20   8   6     1090.68     1149.05     73.32 o 
 -18   8   6     3143.65     3081.25    123.96 o 
 -18   8   6     2206.59     2229.60     92.79 o 
 -16   8   6      172.73      200.25     38.26 o 
 -16   8   6      246.08      242.41     46.28 o 
 -14   8   6     2104.44     2045.38     79.51 o 
 -14   8   6     1477.15     1383.90     66.45 o 
 -12   8   6    15318.98    15459.39    196.82 o 
 -12   8   6    10752.69    10684.69    145.49 o 
 -10   8   6     6194.61     6059.39    104.25 o 
 -10   8   6     8825.24     8785.26    140.45 o 
  -8   8   6      512.45      517.59     32.54 o 
  -8   8   6      730.06      719.68     37.58 o 
  -6   8   6      288.17      287.32     26.35 o 
  -6   8   6      410.55      393.63     29.79 o 
  -4   8   6      303.89      333.14     28.18 o 
  -4   8   6      213.30      249.51     25.89 o 
  -2   8   6     8312.82     8696.59    110.90 o 
  -2   8   6    11842.98    12372.64    131.29 o 
   0   8   6     1569.05     1589.88     50.18 o 
   0   8   6     1101.35     1120.87     43.30 o 
   2   8   6     1337.96     1248.49     46.74 o 
   2   8   6     1906.14     1768.14     54.53 o 
   4   8   6     1550.72     1465.24     47.89 o 
   4   8   6     1088.48     1086.96     45.37 o 
   6   8   6    12119.18    12172.16    152.14 o 
   6   8   6     8506.69     8592.11    145.95 o 
   8   8   6     4199.79     4102.45    108.15 o 
   8   8   6     5983.29     5789.71    112.27 o 
  10   8   6     1068.35     1063.13     62.55 o 
  10   8   6     1522.04     1550.02     73.32 o 
  12   8   6     2690.91     2681.66    114.79 o 
  12   8   6     3833.64     3507.64    112.27 o 
  14   8   6     1090.60     1121.10     84.32 o 
  14   8   6     1553.74     1640.52     84.55 o 
  16   8   6      882.89      927.49     83.17 o 
  16   8   6     1257.82     1295.23    109.06 o 
  18   8   6      517.96      445.64     75.61 o 
  18   8   6      737.92      692.18     95.09 o 
 -23   9   6      175.33      195.44     57.51 o 
 -23   9   6      123.07      169.32    112.96 o 
 -21   9   6       21.81       57.51     40.33 o 
 -21   9   6       15.31       50.87     36.89 o 
 -19   9   6      391.55      460.54     60.72 o 
 -19   9   6      557.83      604.20     67.36 o 
 -17   9   6      635.34      591.37     62.78 o 
 -17   9   6      445.96      462.60     51.32 o 
 -15   9   6     1514.04     1464.10     72.17 o 
 -15   9   6     2157.00     2098.08     84.78 o 
 -13   9   6     1767.75     1787.39     65.99 o 
 -13   9   6     2518.45     2473.84     86.15 o 
 -11   9   6     1971.15     1911.57     72.63 o 
 -11   9   6     1383.59     1357.10     55.45 o 
  -9   9   6      874.47      799.64     40.78 o 
  -9   9   6      613.81      596.18     37.35 o 
  -7   9   6     2860.23     2712.36     67.36 o 
  -7   9   6     2007.65     1891.41     57.51 o 
  -5   9   6      349.43      414.25     30.93 o 
  -5   9   6      245.27      278.38     28.18 o 
  -3   9   6      505.56      484.60     32.08 o 
  -3   9   6      720.26      616.57     35.06 o 
  -1   9   6     8242.88     8035.80    110.44 o 
  -1   9   6    11743.34    11978.09    134.72 o 
   1   9   6      592.77      611.07     35.74 o 
   1   9   6      844.49      878.23     40.78 o 
   3   9   6       99.70      118.00     22.22 o 
   3   9   6      142.04      112.27     22.22 o 
   5   9   6     1601.80     1491.13     56.82 o 
   5   9   6     1124.33     1073.21     55.68 o 
   7   9   6     5356.43     5224.23    120.29 o 
   7   9   6     7631.11     7601.39    128.08 o 
   9   9   6      585.49      594.12     49.49 o 
   9   9   6      410.96      437.17     45.37 o 
  11   9   6      618.79      626.88     54.07 o 
  11   9   6      434.34      431.67     55.45 o 
  13   9   6     2939.17     2902.30    124.87 o 
  13   9   6     4187.33     4117.57    141.60 o 
  15   9   6     2394.50     2405.56    115.94 o 
  15   9   6     1680.75     1728.96    104.48 o 
  17   9   6     1242.44     1258.57     99.67 o 
  17   9   6     1770.06     2011.01    165.89 o 
  19   9   6      278.58      389.74     86.61 o 
  19   9   6      396.88      494.68    111.81 o 
 -22  10   6      486.43      497.20     74.69 o 
 -22  10   6      341.43      315.04     90.96 o 
 -20  10   6      421.30      391.11     61.18 o 
 -20  10   6      600.21      485.97     69.20 o 
 -18  10   6        7.98       11.23     32.76 o 
 -18  10   6        5.60       14.43     31.85 o 
 -16  10   6     2048.43     1949.15     85.69 o 
 -16  10   6     1437.83     1245.97     79.73 o 
 -14  10   6      420.08      424.34     45.82 o 
 -14  10   6      294.86      298.32     46.97 o 
 -12  10   6      565.20      553.56     45.60 o 
 -12  10   6      396.73      414.94     43.08 o 
 -10  10   6     1778.37     1730.34     68.74 o 
 -10  10   6     1248.27     1195.56     59.11 o 
  -8  10   6      358.78      374.39     30.47 o 
  -8  10   6      251.83      276.09     35.06 o 
  -6  10   6      160.41      123.04     26.35 o 
  -6  10   6      228.53      216.29     30.47 o 
  -4  10   6      279.48      318.25     35.51 o 
  -4  10   6      196.17      229.81     32.08 o 
  -2  10   6      254.79      302.67     34.37 o 
  -2  10   6      178.84      218.35     31.39 o 
   0  10   6      183.90      160.39     28.18 o 
   0  10   6      262.00      262.80     32.08 o 
   2  10   6      204.27      233.02     30.93 o 
   2  10   6      291.02      307.02     34.83 o 
   4  10   6     1083.73     1056.94     55.22 o 
   4  10   6      760.69      719.45     47.20 o 
   6  10   6       55.05       43.99     23.83 o 
   6  10   6       38.64       26.81     22.91 o 
   8  10   6      112.82      114.33     30.93 o 
   8  10   6      160.73      151.68     38.72 o 
  10  10   6      750.97      730.22     56.82 o 
  10  10   6     1069.88     1010.43     71.94 o 
  12  10   6      610.10      586.55     62.78 o 
  12  10   6      869.18      819.11     70.34 o 
  14  10   6      300.57      328.33     59.57 o 
  14  10   6      428.21      421.59     61.86 o 
  16  10   6        7.16      -13.52     41.01 o 
  16  10   6        5.03       20.39     41.70 o 
  18  10   6        5.28        2.75     42.39 o 
  18  10   6        7.52       32.08     64.38 o 
 -23  11   6      871.39     1015.01    138.62 o 
 -23  11   6      611.65      709.14    115.02 o 
 -21  11   6      139.26       72.63     68.05 o 
 -21  11   6       97.75      106.54     53.84 o 
 -19  11   6      960.52     1104.14     85.00 o 
 -19  11   6     1368.42     1575.45    149.39 o 
 -17  11   6      292.52      349.18     66.90 o 
 -17  11   6      205.33      200.94     47.66 o 
 -15  11   6     5814.28     5795.44    160.16 o 
 -15  11   6     4081.16     4045.17    136.33 o 
 -13  11   6     3007.01     2850.29    109.98 o 
 -13  11   6     2110.68     1921.88     93.25 o 
 -11  11   6       54.06       43.30     24.97 o 
 -11  11   6       77.02      114.10     34.60 o 
  -9  11   6      889.40      927.95     54.76 o 
  -9  11   6     1267.10     1281.94     70.80 o 
  -7  11   6     1222.58     1258.34     60.03 o 
  -7  11   6     1741.77     1729.88     67.59 o 
  -5  11   6     1583.98     1450.12     63.24 o 
  -5  11   6     1111.83     1002.64     54.76 o 
  -3  11   6     3300.87     3111.03     88.21 o 
  -3  11   6     4702.64     4457.13    103.56 o 
  -1  11   6    12496.03    11836.95    155.57 o 
  -1  11   6     8771.21     8879.66    144.58 o 
   1  11   6     3254.69     3162.81     90.73 o 
   1  11   6     2284.53     2211.50     74.69 o 
   3  11   6      132.89      129.91     28.87 o 
   3  11   6       93.28      107.23     26.35 o 
   5  11   6     1667.33     1754.39     83.40 o 
   5  11   6     2375.39     2285.27     82.71 o 
   7  11   6     5452.50     5514.76    131.06 o 
   7  11   6     3827.21     3983.53    126.71 o 
   9  11   6     3074.83     3246.67    121.89 o 
   9  11   6     2158.28     2264.42    103.56 o 
  11  11   6     1616.64     1625.86     93.48 o 
  11  11   6     1134.75     1164.63     81.80 o 
  13  11   6      130.20      222.02     50.41 o 
  13  11   6       91.39      147.78     69.20 o 
  15  11   6      506.25      477.95    107.69 o 
  15  11   6      721.24      855.77     93.94 o 
  17  11   6     1193.50      960.03    131.06 o 
  17  11   6      837.74      721.51    126.71 o 
 -22  12   6       65.13       68.97     57.74 o 
 -22  12   6       92.79      131.06     81.11 o 
 -20  12   6        0.03       26.35     43.99 o 
 -20  12   6        0.04      -27.04     56.36 o 
 -18  12   6      381.31      411.50     61.40 o 
 -18  12   6      543.24      511.40    106.08 o 
 -16  12   6        8.30       22.00     34.83 o 
 -16  12   6       11.83        4.12     39.41 o 
 -14  12   6        8.55       10.77     31.16 o 
 -14  12   6       12.19       23.60     38.72 o 
 -12  12   6        6.69      -30.24     30.24 o 
 -12  12   6        4.70       20.39     25.43 o 
 -10  12   6      722.33      779.48     53.39 o 
 -10  12   6     1029.08     1091.31     85.92 o 
  -8  12   6       67.20       85.00     27.04 o 
  -8  12   6       95.73      110.90     33.68 o 
  -6  12   6     3246.29     3193.52     94.17 o 
  -6  12   6     4624.87     4493.10    126.48 o 
  -4  12   6      541.41      543.71     52.47 o 
  -4  12   6      771.33      793.45     50.87 o 
  -2  12   6        0.56       21.31     25.43 o 
  -2  12   6        0.39        5.27     21.54 o 
   0  12   6     3631.61     3770.45    100.81 o 
   0  12   6     2549.10     2413.12     95.32 o 
   2  12   6        5.06        5.96     20.62 o 
   2  12   6        3.55        5.96     25.20 o 
   4  12   6      168.21      149.39     32.76 o 
   4  12   6      118.07      153.05     44.68 o 
   6  12   6      128.17      153.51     48.12 o 
   6  12   6      182.60      219.04     38.49 o 
   8  12   6      407.34      455.73     72.17 o 
   8  12   6      580.32      636.73     63.01 o 
  10  12   6        1.18       21.77     39.87 o 
  10  12   6        1.69       23.60     31.16 o 
  12  12   6        8.90       -4.58     51.55 o 
  12  12   6       12.69       24.52     35.06 o 
  14  12   6      967.17      940.78     83.17 o 
  14  12   6      678.88      713.26    116.39 o 
  16  12   6      544.77      690.58     96.23 o 
  16  12   6      382.39      447.48    113.19 o 
 -21  13   6      127.33       97.61     70.11 o 
 -21  13   6      181.41      168.63     80.19 o 
 -19  13   6     1841.04     1975.27    172.53 o 
 -19  13   6     1292.26     1310.81    111.35 o 
 -17  13   6     4158.09     4235.80    183.07 o 
 -17  13   6     2918.65     2963.71    151.68 o 
 -15  13   6      499.10      644.98     78.82 o 
 -15  13   6      711.05      867.00     91.19 o 
 -13  13   6     1022.63     1068.86     95.09 o 
 -13  13   6      717.80      748.54    100.13 o 
 -11  13   6     2963.26     2771.70    134.72 o 
 -11  13   6     2079.97     2000.01    116.85 o 
  -9  13   6     2013.35     2110.68    101.04 o 
  -9  13   6     1413.21     1366.95     79.96 o 
  -7  13   6     3504.23     3540.18    120.06 o 
  -7  13   6     4992.35     5080.34    139.99 o 
  -5  13   6     2267.70     2073.56     93.71 o 
  -5  13   6     3230.71     3242.78    113.19 o 
  -3  13   6    19335.05    19303.15    268.76 o 
  -3  13   6    13571.65    13296.93    224.31 o 
  -1  13   6     2789.54     2790.95    106.31 o 
  -1  13   6     3974.15     3756.70    122.35 o 
   1  13   6      103.87       98.75     34.83 o 
   1  13   6      147.98      126.25     35.97 o 
   3  13   6     1378.83     1415.29     81.11 o 
   3  13   6      967.83     1094.06     87.98 o 
   5  13   6       14.15        0.00     32.99 o 
   5  13   6       20.16       41.70     38.03 o 
   7  13   6     8431.41     8287.15    232.56 o 
   7  13   6    12011.94    11573.00    273.11 o 
   9  13   6     3267.54     3190.54    153.97 o 
   9  13   6     4655.14     4491.73    177.80 o 
  11  13   6       36.36       14.66     43.99 o 
  11  13   6       51.80       74.92     44.45 o 
  13  13   6      709.93      803.53    120.29 o 
  13  13   6     1011.41     1274.38    109.06 o 
  15  13   6       69.12       84.55     71.72 o 
  15  13   6       98.48      137.02     77.21 o 
 -20  14   6      131.18      191.55     92.11 o 
 -20  14   6       92.08      164.74     76.53 o 
 -18  14   6      856.22      875.02     85.23 o 
 -18  14   6     1219.83     1054.19    141.37 o 
 -16  14   6        5.52        9.39     37.12 o 
 -16  14   6        7.87       20.85     47.20 o 
 -14  14   6      164.77      103.79     51.09 o 
 -14  14   6      115.66       84.09     47.43 o 
 -12  14   6      777.47      765.04     82.26 o 
 -12  14   6     1107.63      989.35     93.25 o 
 -10  14   6      442.44      464.66     71.94 o 
 -10  14   6      630.33      613.36     76.99 o 
  -8  14   6     1602.87     1434.77     84.09 o 
  -8  14   6     2283.56     2062.57    117.08 o 
  -6  14   6      281.23      261.89     47.43 o 
  -6  14   6      400.65      355.83     51.55 o 
  -4  14   6     3715.76     3618.54    125.10 o 
  -4  14   6     5293.71     5059.95    145.72 o 
  -2  14   6     2318.84     2386.09    104.25 o 
  -2  14   6     1627.64     1645.10     88.21 o 
   0  14   6      190.23      183.53     43.30 o 
   0  14   6      133.52      121.89     37.12 o 
   2  14   6       13.34       14.21     29.10 o 
   2  14   6       19.00       34.83     31.16 o 
   4  14   6      863.18      826.68     82.26 o 
   4  14   6     1229.74     1198.08     80.65 o 
   6  14   6     1387.80     1262.01     99.67 o 
   6  14   6      974.13      910.99     88.67 o 
   8  14   6      838.58      664.46     80.42 o 
   8  14   6      588.62      507.51     81.34 o 
  10  14   6       13.58       35.28     46.74 o 
  10  14   6       19.34       19.48     38.03 o 
  12  14   6        8.15       -2.06     38.49 o 
  12  14   6        5.72       11.00     59.11 o 
  14  14   6     2174.36     2208.29    177.57 o 
  14  14   6     1526.22     1507.17    165.89 o 
 -19  15   6     1140.00     1015.24    135.87 o 
 -19  15   6     1624.12     1675.58    176.88 o 
 -17  15   6     2538.95     2541.20    155.35 o 
 -17  15   6     1782.14     1850.86    133.12 o 
 -15  15   6     2872.62     2993.26    158.32 o 
 -15  15   6     4092.51     4278.19    188.80 o 
 -13  15   6     3027.60     2851.67    152.37 o 
 -13  15   6     2125.14     1863.00    124.18 o 
 -11  15   6     2407.40     2261.22    132.20 o 
 -11  15   6     1689.80     1710.63    117.31 o 
  -9  15   6      595.57      613.36     64.38 o 
  -9  15   6      848.48      933.22     89.36 o 
  -7  15   6       37.30       68.51     36.66 o 
  -7  15   6       26.18       55.68     36.20 o 
  -5  15   6     1431.06     1310.13     84.78 o 
  -5  15   6     2038.78     1972.75     98.29 o 
  -3  15   6     1575.13     1518.17     89.36 o 
  -3  15   6     2244.03     2205.31    103.79 o 
  -1  15   6     1498.01     1461.35     87.75 o 
  -1  15   6     2134.16     2095.33    102.42 o 
   1  15   6     3637.33     3682.24    131.75 o 
   1  15   6     2553.11     2491.48    109.52 o 
   3  15   6     2087.51     2242.89    106.77 o 
   3  15   6     1465.26     1633.65    109.29 o 
   5  15   6     1843.73     2075.63    127.16 o 
   5  15   6     1294.15     1297.98    104.71 o 
   7  15   6     2941.98     2727.02    148.01 o 
   7  15   6     4191.33     3617.62    167.03 o 
   9  15   6     2909.63     2888.10    155.12 o 
   9  15   6     2042.33     2090.52    134.50 o 
  11  15   6      690.86      924.05    101.73 o 
  11  15   6      484.93      664.23     94.40 o 
  13  15   6      151.93      215.38     68.28 o 
  13  15   6      106.64      211.25     92.34 o 
 -16  16   6      117.83      144.35     64.15 o 
 -16  16   6       82.71       23.60     50.64 o 
 -14  16   6      169.15      141.60     60.26 o 
 -14  16   6      118.73      116.17     54.76 o 
 -12  16   6     1136.60     1099.56    103.33 o 
 -12  16   6      797.80      707.07     87.07 o 
 -10  16   6      641.22      606.03     82.48 o 
 -10  16   6      450.09      410.59     73.32 o 
  -8  16   6      456.30      578.31     67.82 o 
  -8  16   6      650.07      697.91     82.26 o 
  -6  16   6        9.16       -1.60     31.16 o 
  -6  16   6        6.43       -4.12     33.22 o 
  -4  16   6      634.34      605.80     65.99 o 
  -4  16   6      903.71      840.42     74.24 o 
  -2  16   6        2.65       -0.46     30.93 o 
  -2  16   6        1.86      -16.27     31.16 o 
   0  16   6       15.53       11.46     31.62 o 
   0  16   6       22.13       29.33     35.06 o 
   2  16   6      102.01      102.42     48.80 o 
   2  16   6      145.33      185.59     47.89 o 
   4  16   6      334.76      341.16     61.63 o 
   4  16   6      476.93      532.94     80.19 o 
   6  16   6     1202.74     1092.92    103.79 o 
   6  16   6     1713.50     1683.14    121.21 o 
   8  16   6        3.71       60.26     47.20 o 
   8  16   6        2.60       34.60     45.82 o 
  10  16   6       39.49        9.39     49.49 o 
  10  16   6       56.26       31.16     50.18 o 
  12  16   6      424.11      365.45     84.09 o 
  12  16   6      604.22      568.23     93.94 o 
 -15  17   6     1136.51     1168.76    114.56 o 
 -15  17   6     1619.14     1622.19    132.89 o 
 -13  17   6      791.16      703.87     95.32 o 
 -13  17   6     1127.14     1134.62    112.73 o 
 -11  17   6     1696.03     1757.14    126.71 o 
 -11  17   6     1190.48     1214.35    109.98 o 
  -9  17   6     3874.28     3863.70    177.11 o 
  -9  17   6     2719.43     2696.32    149.39 o 
  -7  17   6     1169.39     1091.54     84.78 o 
  -7  17   6     1665.99     1551.62    114.33 o 
  -5  17   6       64.62      126.48     44.22 o 
  -5  17   6       92.07      140.91     45.82 o 
  -3  17   6     1571.54     1658.85     99.90 o 
  -3  17   6     1103.10     1166.01     85.46 o 
  -1  17   6     1295.14     1313.10     90.96 o 
  -1  17   6     1845.14     1821.53    103.79 o 
   1  17   6      732.34      823.93     78.59 o 
   1  17   6      514.05      572.12     66.67 o 
   3  17   6     1203.34     1257.89    108.60 o 
   3  17   6     1714.36     1674.89    121.21 o 
   5  17   6     1828.07     2005.28    134.27 o 
   5  17   6     1283.16     1444.16    117.54 o 
   7  17   6     1235.40     1236.35    112.73 o 
   7  17   6      867.15      932.99    106.54 o 
   9  17   6      177.61      215.60     70.57 o 
   9  17   6      253.03      312.75     74.69 o 
 -14  18   6      197.72      230.73     74.69 o 
 -14  18   6      138.79      193.38     69.42 o 
 -12  18   6        1.13       24.97     52.24 o 
 -12  18   6        1.60      -16.04     46.74 o 
 -10  18   6       85.21       46.05     45.14 o 
 -10  18   6       59.81       35.51     48.57 o 
  -8  18   6      757.16      764.58     92.34 o 
  -8  18   6     1078.70     1054.65    106.31 o 
  -6  18   6     1191.62     1128.89     89.82 o 
  -6  18   6     1697.65     1616.69    102.19 o 
  -4  18   6     1013.07      898.85     82.48 o 
  -4  18   6      711.10      677.29     73.09 o 
  -2  18   6      177.71      187.65     51.32 o 
  -2  18   6      253.17      295.57     59.57 o 
   0  18   6     1015.07      996.23     86.84 o 
   0  18   6      712.50      707.99     74.01 o 
   2  18   6       58.01       26.58     46.74 o 
   2  18   6       40.72       28.18     45.60 o 
   4  18   6      334.56      340.94     76.99 o 
   4  18   6      476.64      479.10     86.15 o 
   6  18   6      438.24      496.51     90.96 o 
   6  18   6      307.61      325.58     78.36 o 
   8  18   6      102.62      144.81     65.53 o 
   8  18   6      146.19      188.11     68.74 o 
 -11  19   6      386.52      509.80     93.25 o 
 -11  19   6      550.66      713.49    100.81 o 
  -9  19   6       34.89       56.14     53.39 o 
  -9  19   6       49.71       58.66     53.16 o 
  -7  19   6      746.63      858.29    101.73 o 
  -7  19   6      524.07      549.44     92.57 o 
  -5  19   6      927.05      966.21     86.84 o 
  -5  19   6      650.71      608.55     78.82 o 
  -3  19   6      708.80      685.54     79.28 o 
  -3  19   6      497.52      455.73     71.49 o 
  -1  19   6      878.65      977.90     87.98 o 
  -1  19   6      616.75      675.91     78.36 o 
   1  19   6      397.34      429.38     83.86 o 
   1  19   6      566.08      681.18     93.02 o 
   3  19   6      913.74     1001.04    108.38 o 
   3  19   6      641.37      719.45     97.15 o 
   5  19   6     1055.20     1040.22    111.12 o 
   5  19   6      740.66      660.10     96.46 o 
  -6  20   6       12.78        0.69     51.32 o 
  -6  20   6        8.97      -25.89     48.12 o 
  -4  20   6     1533.83     1580.95    108.60 o 
  -4  20   6     1076.63     1053.74     94.86 o 
  -2  20   6      328.68      390.43     71.03 o 
  -2  20   6      468.25      564.33     81.11 o 
   0  20   6        5.16       15.81     51.78 o 
   0  20   6        3.62       25.43     49.95 o 
   2  20   6      193.32      152.60     63.47 o 
   2  20   6      275.41      315.96     81.11 o 
 -25   1   7      289.78      262.80     66.22 o 
 -25   1   7      203.40      163.36     54.53 o 
 -23   1   7      316.37      366.14     63.24 o 
 -23   1   7      450.71      506.59     74.69 o 
 -21   1   7      397.96      419.30     63.47 o 
 -21   1   7      566.96      603.05     68.28 o 
 -19   1   7      164.29      147.56     41.24 o 
 -19   1   7      234.06      227.98     54.53 o 
 -17   1   7       46.84       74.24     33.91 o 
 -17   1   7       32.88       34.14     30.93 o 
 -15   1   7     1212.58     1184.11     70.57 o 
 -15   1   7     1727.52     1624.94     80.88 o 
 -13   1   7     1880.62     1903.10     64.38 o 
 -13   1   7     2679.25     2837.92     96.92 o 
 -11   1   7     1275.58     1240.70     37.58 o 
 -11   1   7     1817.28     1793.12     46.28 o 
  -9   1   7     2567.57     2600.78     58.43 o 
  -9   1   7     3657.93     3833.46     68.51 o 
  -7   1   7     1206.16     1251.01     33.45 o 
  -7   1   7     1718.37     1788.31     46.97 o 
  -5   1   7     2635.58     2756.12     55.45 o 
  -5   1   7     1849.96     1938.61     49.03 o 
  -3   1   7      189.52      214.23     18.33 o 
  -3   1   7      270.01      314.36     19.93 o 
  -1   1   7     2687.18     2720.15     56.59 o 
  -1   1   7     1886.18     1824.96     46.51 o 
   1   1   7     3429.67     3200.16     62.32 o 
   1   1   7     4886.13     4676.63     68.74 o 
   3   1   7     9894.35    10144.65    109.52 o 
   3   1   7    14096.12    15041.70    142.06 o 
   5   1   7      434.67      412.65     31.85 o 
   5   1   7      619.26      597.78     28.87 o 
   7   1   7     1054.61     1155.70     52.70 o 
   7   1   7      740.25      815.45     56.82 o 
   9   1   7     1571.52     1668.24     82.48 o 
   9   1   7     1103.08     1013.18     67.36 o 
  11   1   7       27.35       21.08     28.64 o 
  11   1   7       38.96       38.72     30.93 o 
  13   1   7     4769.15     4696.33    149.85 o 
  13   1   7     3347.56     3190.54    128.08 o 
  15   1   7      674.68      641.32     68.97 o 
  15   1   7      473.57      462.37     67.13 o 
  17   1   7      722.53      631.00     75.15 o 
  17   1   7      507.16      445.42     72.17 o 
  19   1   7       21.72       22.00     46.74 o 
  19   1   7       30.95       62.78     53.84 o 
 -26   2   7      402.87      356.06    109.06 o 
 -26   2   7      573.96      623.21     87.30 o 
 -24   2   7       33.16        9.62     38.26 o 
 -24   2   7       47.24       44.45     43.08 o 
 -22   2   7      491.93      534.31     67.13 o 
 -22   2   7      700.83      798.95     76.99 o 
 -20   2   7      943.84      930.01     74.69 o 
 -20   2   7     1344.65     1322.96     89.82 o 
 -18   2   7     4890.14     4849.39    149.39 o 
 -18   2   7     3432.49     3438.22    123.73 o 
 -16   2   7       28.45       35.97     27.49 o 
 -16   2   7       40.54       34.37     27.95 o 
 -14   2   7     3096.51     2864.73     82.03 o 
 -14   2   7     4411.49     4249.77    121.89 o 
 -12   2   7      373.96      422.27     33.68 o 
 -12   2   7      532.77      577.85     37.58 o 
 -10   2   7      563.09      551.04     29.10 o 
 -10   2   7      395.25      379.43     21.08 o 
  -8   2   7    11778.74    12617.35    123.04 o 
  -8   2   7     8267.73     8775.41    110.67 o 
  -6   2   7     5969.51     6104.07     84.09 o 
  -6   2   7     4190.12     4420.47     76.30 o 
  -4   2   7     6253.34     6158.37     72.17 o 
  -4   2   7     8908.91     8773.81     94.63 o 
  -2   2   7     3029.56     2902.99     46.28 o 
  -2   2   7     2126.50     2043.78     48.12 o 
   0   2   7     2515.69     2559.53     56.14 o 
   0   2   7     3584.02     3508.10     67.82 o 
   2   2   7     2052.01     2077.00     51.78 o 
   2   2   7     2923.42     3036.57     66.90 o 
   4   2   7     1937.14     1972.29     48.80 o 
   4   2   7     2759.77     2886.95     53.16 o 
   6   2   7      222.68      194.75     27.72 o 
   6   2   7      317.25      282.74     30.93 o 
   8   2   7      885.36      805.14     59.34 o 
   8   2   7     1261.35     1190.75     57.28 o 
  10   2   7     3414.57     3238.65    115.48 o 
  10   2   7     2396.75     2248.38     99.21 o 
  12   2   7     5781.90     5587.85    162.45 o 
  12   2   7     8237.26     8386.13    192.01 o 
  14   2   7     1636.22     1650.14     95.54 o 
  14   2   7     1148.49     1049.15     81.57 o 
  16   2   7     2025.61     1864.14    113.19 o 
  16   2   7     2885.81     2854.41    128.77 o 
  18   2   7        2.40       11.69     41.24 o 
  18   2   7        3.42        4.12     40.55 o 
  20   2   7      746.86      812.47     92.79 o 
  20   2   7     1064.03     1231.31    159.24 o 
 -25   3   7       27.89       38.26     50.18 o 
 -25   3   7       39.73       42.85     47.20 o 
 -23   3   7      487.60      521.48     68.74 o 
 -23   3   7      694.67      771.92     79.28 o 
 -21   3   7      695.83      775.58     75.84 o 
 -21   3   7      488.41      501.09     63.93 o 
 -19   3   7     1893.56     1761.04     96.69 o 
 -19   3   7     1329.12     1118.58     78.59 o 
 -17   3   7     2829.56     2698.15    109.29 o 
 -17   3   7     1986.12     1865.98     90.96 o 
 -15   3   7      238.14      231.64     33.91 o 
 -15   3   7      339.27      357.20     46.97 o 
 -13   3   7       34.73       39.41     19.25 o 
 -13   3   7       49.48       58.88     21.08 o 
 -11   3   7      546.48      537.98     37.12 o 
 -11   3   7      778.56      771.69     43.08 o 
  -9   3   7      231.21      257.53     17.64 o 
  -9   3   7      329.39      329.71     25.43 o 
  -7   3   7     3944.11     4154.00     80.19 o 
  -7   3   7     5619.03     5985.84     86.15 o 
  -5   3   7     1406.36     1447.60     35.74 o 
  -5   3   7     2003.59     2049.51     49.72 o 
  -3   3   7      633.61      623.21     28.41 o 
  -3   3   7      902.69      897.93     32.08 o 
  -1   3   7     1305.23     1232.22     30.93 o 
  -1   3   7      916.17      909.62     35.28 o 
   1   3   7     2282.42     2576.95     57.74 o 
   1   3   7     3251.68     3687.96     76.30 o 
   3   3   7     1114.36     1052.59     38.49 o 
   3   3   7     1587.59     1524.81     38.26 o 
   5   3   7     5806.23     5699.89    107.00 o 
   5   3   7     8271.93     8216.58    126.71 o 
   7   3   7     1624.89     1454.01     72.86 o 
   7   3   7     2314.92     2178.27     72.17 o 
   9   3   7     1330.34     1288.59     76.07 o 
   9   3   7     1895.28     1799.99     85.92 o 
  11   3   7     1170.77     1098.64     75.38 o 
  11   3   7      821.79      774.21     66.67 o 
  13   3   7      186.49      216.52     46.05 o 
  13   3   7      130.90      104.71     39.18 o 
  15   3   7      520.99      504.53     71.03 o 
  15   3   7      742.23      735.71     72.86 o 
  17   3   7      376.08      476.12     70.11 o 
  17   3   7      263.97      275.63     60.72 o 
  19   3   7     1399.97     1538.56    127.39 o 
  19   3   7      982.67     1025.78     98.29 o 
 -26   4   7      237.04      328.33     72.63 o 
 -26   4   7      166.38      218.13     73.55 o 
 -24   4   7       27.74       68.28     42.16 o 
 -24   4   7       39.52       37.81     43.53 o 
 -22   4   7     1633.99     1911.80    110.90 o 
 -22   4   7     1146.93     1297.29     90.50 o 
 -20   4   7     1809.28     1753.48     97.84 o 
 -20   4   7     2577.62     2506.15    117.54 o 
 -18   4   7     1357.40     1309.21     83.86 o 
 -18   4   7      952.79      954.53     71.26 o 
 -16   4   7    16004.80    15624.36    208.04 o 
 -16   4   7    22801.48    22999.37    300.84 o 
 -14   4   7        6.30       19.25     20.16 o 
 -14   4   7        8.98       23.83     25.20 o 
 -12   4   7     7659.00     7689.83    128.77 o 
 -12   4   7     5376.00     5433.19    109.06 o 
 -10   4   7     1538.62     1384.59     43.53 o 
 -10   4   7     2192.02     1951.67     51.55 o 
  -8   4   7     1019.27     1298.21     43.53 o 
  -8   4   7      715.45      928.64     32.99 o 
  -6   4   7    17473.59    17574.42    147.56 o 
  -6   4   7    12265.06    12262.21    108.83 o 
  -4   4   7      257.70      300.84     23.60 o 
  -4   4   7      180.89      236.91     21.08 o 
  -2   4   7    13024.60    13308.38    117.08 o 
  -2   4   7     9142.22     9376.86    105.63 o 
   0   4   7     3892.22     3909.30     71.72 o 
   0   4   7     5545.10     5468.02     71.94 o 
   2   4   7     4993.48     5774.13     87.07 o 
   2   4   7     7114.03     8399.19     93.71 o 
   4   4   7     6386.02     6223.67    112.27 o 
   4   4   7     9097.94     8825.82    131.52 o 
   6   4   7      292.76      343.46     33.22 o 
   6   4   7      205.50      228.44     31.62 o 
   8   4   7     4625.33     4413.14    106.54 o 
   8   4   7     3246.61     3026.49    107.23 o 
  10   4   7    10890.86    10745.18    208.27 o 
  10   4   7     7644.51     7154.37    172.76 o 
  12   4   7      507.60      500.63     57.97 o 
  12   4   7      356.29      305.42     52.70 o 
  14   4   7      350.84      432.36     64.61 o 
  14   4   7      499.84      511.86     63.93 o 
  16   4   7      730.56      807.20     77.44 o 
  16   4   7      512.79      566.62     75.15 o 
  18   4   7     1344.91     1423.08    121.44 o 
  18   4   7      944.02      978.13     92.11 o 
 -25   5   7       85.15       49.03     54.53 o 
 -25   5   7      121.30      100.58     49.72 o 
 -23   5   7      126.06      151.22     50.18 o 
 -23   5   7      179.59      235.77     57.05 o 
 -21   5   7     1710.98     1684.97     98.98 o 
 -21   5   7     2437.57     2327.66    118.23 o 
 -19   5   7      430.93      384.70     56.36 o 
 -19   5   7      613.94      532.71     62.55 o 
 -17   5   7       72.48       93.48     34.37 o 
 -17   5   7      103.26      131.75     39.18 o 
 -15   5   7     3769.56     3736.08    120.75 o 
 -15   5   7     2645.93     2481.86     85.23 o 
 -13   5   7     3440.92     3400.64     91.65 o 
 -13   5   7     2415.25     2303.83     77.21 o 
 -11   5   7     1225.54     1355.72     57.05 o 
 -11   5   7     1745.98     1958.09     67.13 o 
  -9   5   7     2094.92     2321.25     57.97 o 
  -9   5   7     1470.47     1660.45     48.80 o 
  -7   5   7     1443.48     1382.07     42.16 o 
  -7   5   7     2056.48     1997.49     53.84 o 
  -5   5   7    12440.36    13285.24    125.10 o 
  -5   5   7    17723.34    19063.49    156.03 o 
  -3   5   7       46.29       47.43     14.66 o 
  -3   5   7       65.95       79.05     16.27 o 
  -1   5   7     4721.14     5237.29     83.63 o 
  -1   5   7     6726.04     7360.58     92.57 o 
   1   5   7     1328.36     1301.88     41.01 o 
   1   5   7      932.40      939.40     38.95 o 
   3   5   7     7308.21     7410.98    101.04 o 
   3   5   7    10411.74    10736.47    119.60 o 
   5   5   7     1193.48     1237.04     55.91 o 
   5   5   7     1700.31     1703.99     63.47 o 
   7   5   7       80.60       76.53     24.29 o 
   7   5   7       56.57       52.24     23.14 o 
   9   5   7     4236.64     4141.63    109.29 o 
   9   5   7     2973.78     2800.80    108.38 o 
  11   5   7      521.88      549.21     56.82 o 
  11   5   7      366.32      389.97     56.36 o 
  13   5   7     1409.11     1313.33     86.38 o 
  13   5   7      989.08      853.48     74.92 o 
  15   5   7      346.78      326.27     59.34 o 
  15   5   7      243.41      221.33     52.47 o 
  17   5   7     1374.28     1383.90     98.98 o 
  17   5   7      964.63      842.71     85.23 o 
  19   5   7     2405.52     2230.74    150.99 o 
  19   5   7     1688.48     1557.12    113.87 o 
 -24   6   7     2214.15     2142.76    125.56 o 
 -24   6   7     1554.16     1538.10    124.41 o 
 -22   6   7     1578.52     1625.40    101.96 o 
 -22   6   7     2248.86     2289.63    121.44 o 
 -20   6   7     1425.38     1444.16     92.34 o 
 -20   6   7     2030.68     1972.98    107.23 o 
 -18   6   7     7045.89     6791.21    178.49 o 
 -18   6   7     4945.65     4582.00    144.81 o 
 -16   6   7     1755.20     1681.08     88.90 o 
 -16   6   7     1232.01     1183.65     64.61 o 
 -14   6   7     4108.17     3964.29    104.02 o 
 -14   6   7     2883.61     2817.07     88.67 o 
 -12   6   7     2521.24     2325.14     77.67 o 
 -12   6   7     1769.71     1583.24     64.61 o 
 -10   6   7     1307.35     1076.42     51.78 o 
 -10   6   7      917.66      795.52     38.72 o 
  -8   6   7     2381.91     2345.99     60.49 o 
  -8   6   7     1671.91     1605.46     49.03 o 
  -6   6   7     3462.86     3301.89     69.65 o 
  -6   6   7     2430.65     2387.23     57.74 o 
  -4   6   7     1042.71      874.33     36.89 o 
  -4   6   7     1485.51     1294.09     43.76 o 
  -2   6   7      818.64      825.76     35.74 o 
  -2   6   7      574.62      566.85     31.62 o 
   0   6   7    12031.88    12584.81    133.35 o 
   0   6   7    17141.39    18105.53    153.74 o 
   2   6   7      409.62      335.44     26.81 o 
   2   6   7      287.52      246.99     26.12 o 
   4   6   7     2176.98     2045.15     69.20 o 
   4   6   7     1528.06     1461.12     59.34 o 
   6   6   7     5955.12     5652.46    118.46 o 
   6   6   7     8484.05     8165.26    140.91 o 
   8   6   7     1746.19     1655.64     70.57 o 
   8   6   7     1225.68     1189.84     62.09 o 
  10   6   7     3328.86     3117.68    117.77 o 
  10   6   7     4742.51     4440.63    117.31 o 
  12   6   7      413.88      358.58     56.14 o 
  12   6   7      290.51      299.23     52.70 o 
  14   6   7     1712.97     1631.36    100.58 o 
  14   6   7     2440.41     2554.49    118.46 o 
  16   6   7     3403.75     3335.34    141.14 o 
  16   6   7     2389.16     2110.22    120.29 o 
  18   6   7      382.75      399.13     73.32 o 
  18   6   7      545.30      472.68     89.59 o 
 -25   7   7        5.36        8.48     44.68 o 
 -25   7   7        3.76       -4.12     48.12 o 
 -23   7   7        3.21       21.54     40.55 o 
 -23   7   7        4.57        4.81     40.78 o 
 -21   7   7       16.84       22.68     35.28 o 
 -21   7   7       11.82       -4.12     33.45 o 
 -19   7   7      396.48      368.43     57.51 o 
 -19   7   7      564.84      551.04     65.53 o 
 -17   7   7      175.76      202.32     37.81 o 
 -17   7   7      250.40      291.90     51.32 o 
 -15   7   7      336.69      323.29     41.47 o 
 -15   7   7      479.67      461.91     45.14 o 
 -13   7   7     2774.42     2628.27     86.15 o 
 -13   7   7     1947.42     1961.75     75.15 o 
 -11   7   7       72.77       46.97     22.22 o 
 -11   7   7       51.08       38.03     21.08 o 
  -9   7   7      226.53      214.92     26.12 o 
  -9   7   7      159.01      149.39     27.04 o 
  -7   7   7      444.87      407.61     28.87 o 
  -7   7   7      633.79      581.06     34.14 o 
  -5   7   7      344.63      351.93     27.95 o 
  -5   7   7      241.90      239.89     24.97 o 
  -3   7   7      398.27      393.18     28.64 o 
  -3   7   7      279.55      264.64     25.89 o 
  -1   7   7      420.72      359.95     27.95 o 
  -1   7   7      599.39      543.25     32.31 o 
   1   7   7       31.36       42.62     15.58 o 
   1   7   7       22.02       35.97     16.04 o 
   3   7   7       16.51       12.14     17.87 o 
   3   7   7       23.51       24.75     15.81 o 
   5   7   7     4188.73     4260.31    102.88 o 
   5   7   7     2940.15     2900.24     86.15 o 
   7   7   7     1429.93     1345.41     64.84 o 
   7   7   7     2037.17     2010.55     76.53 o 
   9   7   7        3.03        5.73     21.31 o 
   9   7   7        2.13        3.90     26.81 o 
  11   7   7     1347.72     1220.31     68.97 o 
  11   7   7      945.99      909.16     70.80 o 
  13   7   7     1185.14     1223.75     88.21 o 
  13   7   7     1688.42     1742.71     98.06 o 
  15   7   7      111.04      132.66     46.97 o 
  15   7   7      158.20      220.65     53.39 o 
  17   7   7     1037.76     1044.11     92.11 o 
  17   7   7     1478.47     1437.29    120.52 o 
 -24   8   7     2168.06     2360.65    134.72 o 
 -24   8   7     1521.81     1696.89    132.43 o 
 -22   8   7     2505.24     2511.65    127.62 o 
 -22   8   7     1758.47     1717.96    105.85 o 
 -20   8   7      782.87      787.27     74.24 o 
 -20   8   7     1115.33     1172.19     87.07 o 
 -18   8   7     1982.46     1958.09     87.30 o 
 -18   8   7     2824.35     2895.20    121.44 o 
 -16   8   7     5076.05     4883.53    145.49 o 
 -16   8   7     3562.98     3460.90    108.15 o 
 -14   8   7     5277.01     5271.89    124.64 o 
 -14   8   7     3704.03     3613.04    105.17 o 
 -12   8   7     7115.12     7222.65    137.70 o 
 -12   8   7     4994.24     5038.19    116.17 o 
 -10   8   7     4934.41     4646.84    105.63 o 
 -10   8   7     3463.56     3208.41     88.90 o 
  -8   8   7     2198.80     2068.29     60.72 o 
  -8   8   7     1543.38     1431.33     51.32 o 
  -6   8   7     7170.23     6982.52    105.63 o 
  -6   8   7     5032.92     4914.00     89.13 o 
  -4   8   7      261.47      243.79     26.58 o 
  -4   8   7      372.50      321.46     28.64 o 
  -2   8   7      120.66      178.49     24.06 o 
  -2   8   7       84.69      109.52     20.85 o 
   0   8   7     2604.48     2531.12     65.76 o 
   0   8   7     3710.51     3678.11     77.21 o 
   2   8   7     1434.34     1291.34     48.80 o 
   2   8   7     1006.79      941.24     43.53 o 
   4   8   7     2489.77     2556.78     81.11 o 
   4   8   7     1747.62     1773.87     68.74 o 
   6   8   7     5975.76     5877.23    125.79 o 
   6   8   7     4194.50     4151.71    106.77 o 
   8   8   7    10322.28    10309.39    174.59 o 
   8   8   7     7245.41     7396.09    148.24 o 
  10   8   7     3211.95     3041.61    102.65 o 
  10   8   7     2254.53     2133.82    100.81 o 
  12   8   7     1774.78     1756.69     97.15 o 
  12   8   7     1245.75     1127.51     82.48 o 
  14   8   7     2449.12     2519.67    120.06 o 
  14   8   7     1719.09     1723.69    105.17 o 
  16   8   7      992.69     1150.43     94.86 o 
  16   8   7     1414.25     1469.82    100.81 o 
  18   8   7     3649.10     3772.28    233.02 o 
  18   8   7     2561.38     2482.78    138.62 o 
 -23   9   7       92.64       58.88     63.70 o 
 -23   9   7      131.98      159.01     54.76 o 
 -21   9   7      266.55      267.16     63.70 o 
 -21   9   7      379.74      419.30     67.13 o 
 -19   9   7      152.87      101.04     40.10 o 
 -19   9   7      107.30       51.55     41.47 o 
 -17   9   7       30.28       50.41     33.22 o 
 -17   9   7       21.25       59.11     33.45 o 
 -15   9   7      741.52      710.74     55.22 o 
 -15   9   7     1056.42      991.64     62.09 o 
 -13   9   7      179.32      187.65     34.83 o 
 -13   9   7      255.47      233.71     37.35 o 
 -11   9   7        2.47       13.52     20.39 o 
 -11   9   7        3.52       11.46     19.48 o 
  -9   9   7      848.41      873.42     49.72 o 
  -9   9   7      595.51      619.09     43.99 o 
  -7   9   7       19.63       20.62     16.73 o 
  -7   9   7       13.78       19.93     16.04 o 
  -5   9   7      791.98      786.12     33.91 o 
  -5   9   7     1128.31     1122.24     46.28 o 
  -3   9   7      250.54      247.91     28.18 o 
  -3   9   7      356.93      349.64     30.47 o 
  -1   9   7      263.94      252.49     28.18 o 
  -1   9   7      376.02      355.37     30.70 o 
   1   9   7       62.20       37.35     18.33 o 
   1   9   7       88.61       62.09     19.48 o 
   3   9   7      728.68      721.74     47.20 o 
   3   9   7      511.47      475.66     41.01 o 
   5   9   7      366.35      336.58     40.33 o 
   5   9   7      257.15      232.56     35.51 o 
   7   9   7       72.15       76.99     27.49 o 
   7   9   7       50.64       63.70     27.72 o 
   9   9   7     2002.22     1878.35     82.48 o 
   9   9   7     1405.40     1345.87     71.72 o 
  11   9   7      403.09      378.97     56.82 o 
  11   9   7      282.94      293.74     53.39 o 
  13   9   7      131.02      108.83     49.72 o 
  13   9   7       91.96      101.27     43.76 o 
  15   9   7      363.63      419.30     78.36 o 
  15   9   7      255.24      279.30     60.03 o 
  17   9   7      143.67      200.71     58.20 o 
  17   9   7      204.68      258.45     87.98 o 
 -22  10   7     1035.72     1089.25    132.43 o 
 -22  10   7     1475.56     1523.67    106.31 o 
 -20  10   7     1130.61     1234.74    103.11 o 
 -20  10   7     1610.74     1762.19    106.77 o 
 -18  10   7      622.57      668.81     67.82 o 
 -18  10   7      436.99      538.90     62.32 o 
 -16  10   7      652.20      702.72     57.74 o 
 -16  10   7      457.79      499.49     59.57 o 
 -14  10   7     2177.28     2229.83     87.30 o 
 -14  10   7     1528.28     1569.72     86.38 o 
 -12  10   7     2258.59     2308.19     83.86 o 
 -12  10   7     1585.35     1578.43     83.86 o 
 -10  10   7     1465.93     1500.98     66.22 o 
 -10  10   7     1028.96     1007.91     66.67 o 
  -8  10   7     3229.49     3134.40     88.67 o 
  -8  10   7     2266.85     2311.85     78.13 o 
  -6  10   7    15722.05    15546.00    188.80 o 
  -6  10   7    11035.62    11219.24    163.14 o 
  -4  10   7    12061.83    12076.39    167.95 o 
  -4  10   7     8466.43     8255.07    139.31 o 
  -2  10   7     6841.29     7010.25    116.39 o 
  -2  10   7     4802.04     4680.75    105.85 o 
   0  10   7     4939.17     4743.76    106.77 o 
   0  10   7     7036.65     6718.57    127.62 o 
   2  10   7     4141.05     4100.84    119.60 o 
   2  10   7     2906.69     2782.01     83.86 o 
   4  10   7     4084.02     3822.92    120.29 o 
   4  10   7     2866.65     2642.02     85.92 o 
   6  10   7     1328.23     1232.22     76.30 o 
   6  10   7      932.31      907.10     57.51 o 
   8  10   7     3413.89     3616.94    109.98 o 
   8  10   7     4863.65     5096.38    147.78 o 
  10  10   7      286.62      336.12     53.39 o 
  10  10   7      408.34      515.76     60.03 o 
  12  10   7      248.12      316.42     55.68 o 
  12  10   7      174.16      244.02     52.70 o 
  14  10   7     1754.49     1821.76    108.60 o 
  14  10   7     2499.57     2555.64    144.35 o 
  16  10   7     1065.66      975.15    127.16 o 
  16  10   7      748.01      784.52     84.78 o 
 -23  11   7      513.45      608.78    123.50 o 
 -23  11   7      731.49      831.72    136.33 o 
 -21  11   7       22.50      -23.60     56.36 o 
 -21  11   7       15.80       16.50     43.08 o 
 -19  11   7      779.96      643.38     86.61 o 
 -19  11   7      547.47      507.97     69.20 o 
 -17  11   7        9.16       44.45     40.78 o 
 -17  11   7        6.43       11.46     31.39 o 
 -15  11   7        8.85       33.22     31.85 o 
 -15  11   7       12.61       16.73     32.08 o 
 -13  11   7       18.22       -8.71     27.72 o 
 -13  11   7       25.95        8.02     29.10 o 
 -11  11   7      797.55      869.06     64.15 o 
 -11  11   7      559.81      584.72     57.74 o 
  -9  11   7     1113.97     1062.44     68.74 o 
  -9  11   7     1587.03     1551.39     78.36 o 
  -7  11   7      422.36      439.46     40.78 o 
  -7  11   7      296.46      296.49     38.49 o 
  -5  11   7      384.05      332.23     39.18 o 
  -5  11   7      547.14      464.43     42.16 o 
  -3  11   7     1322.30     1289.50     62.32 o 
  -3  11   7      928.15      914.66     54.07 o 
  -1  11   7     1622.73     1568.58     66.67 o 
  -1  11   7     1139.02     1141.72     58.88 o 
   1  11   7        9.75       19.70     21.31 o 
   1  11   7       13.89       11.23     20.85 o 
   3  11   7      236.91      263.95     43.30 o 
   3  11   7      166.29      179.17     38.72 o 
   5  11   7      674.29      698.37     59.11 o 
   5  11   7      960.63      995.31     70.11 o 
   7  11   7      682.75      635.13     62.55 o 
   7  11   7      479.24      474.74     55.68 o 
   9  11   7      629.57      606.95     62.78 o 
   9  11   7      441.91      424.56     58.43 o 
  11  11   7      214.84      219.50     50.64 o 
  11  11   7      150.80      168.63     55.22 o 
  13  11   7      207.14      184.44     79.73 o 
  13  11   7      295.10      244.70     62.55 o 
  15  11   7      126.72       94.17     51.32 o 
  15  11   7       88.94       74.92     69.42 o 
 -22  12   7       45.56       77.44     78.13 o 
 -22  12   7       31.98       79.28     67.82 o 
 -20  12   7      175.04      233.71     85.46 o 
 -20  12   7      122.86      167.03     58.66 o 
 -18  12   7      358.51      408.76     64.15 o 
 -18  12   7      510.76      636.96    110.21 o 
 -16  12   7     1315.35     1304.17    104.48 o 
 -16  12   7      923.27      917.64     76.53 o 
 -14  12   7     6005.89     5421.97    160.84 o 
 -14  12   7     8556.38     8018.62    228.89 o 
 -12  12   7      483.49      446.10     57.97 o 
 -12  12   7      688.81      625.28     72.17 o 
 -10  12   7      305.50      340.71     51.09 o 
 -10  12   7      435.23      463.06     65.07 o 
  -8  12   7     1108.92     1085.58     59.80 o 
  -8  12   7      778.37      733.19     61.86 o 
  -6  12   7       55.37       96.46     29.10 o 
  -6  12   7       38.86       37.81     25.20 o 
  -4  12   7    39485.41    40303.20    324.67 o 
  -4  12   7    27715.59    28079.03    273.57 o 
  -2  12   7    12772.78    12488.58    183.07 o 
  -2  12   7    18196.93    18281.04    221.33 o 
   0  12   7     1367.20     1346.79     65.53 o 
   0  12   7     1947.80     1958.54     77.44 o 
   2  12   7     3278.17     3048.71    111.35 o 
   2  12   7     2301.02     2240.36    100.13 o 
   4  12   7     2654.46     2564.80    106.54 o 
   4  12   7     1863.22     1802.97    107.46 o 
   6  12   7      601.62      635.59     76.53 o 
   6  12   7      857.10      898.16     71.94 o 
   8  12   7      334.47      447.71     74.46 o 
   8  12   7      476.51      665.83     67.59 o 
  10  12   7     2315.59     2445.43    138.16 o 
  10  12   7     3298.94     3213.22    130.60 o 
  12  12   7     1724.39     1783.95    104.94 o 
  12  12   7     1210.39     1140.57    136.56 o 
  14  12   7        9.78       10.77     57.97 o 
  14  12   7       13.93        8.71     43.53 o 
 -21  13   7      600.32      608.78    128.08 o 
 -21  13   7      421.38      309.77    142.06 o 
 -19  13   7      495.30      550.35     88.67 o 
 -19  13   7      705.63      803.31    128.77 o 
 -17  13   7        9.25       23.83     41.70 o 
 -17  13   7       13.18        6.19     56.36 o 
 -15  13   7      331.74      258.45     62.55 o 
 -15  13   7      232.86      122.81     51.78 o 
 -13  13   7        5.27       18.79     39.18 o 
 -13  13   7        7.51       14.43     41.47 o 
 -11  13   7      198.54      191.55     55.68 o 
 -11  13   7      282.85      299.23     60.95 o 
  -9  13   7        7.96        9.85     33.45 o 
  -9  13   7        5.59       29.79     35.51 o 
  -7  13   7      868.67      769.17     64.15 o 
  -7  13   7      609.74      582.43     69.65 o 
  -5  13   7      367.76      370.72     51.78 o 
  -5  13   7      523.94      476.12     54.99 o 
  -3  13   7     1876.55     1704.90     87.52 o 
  -3  13   7     1317.18     1342.66     79.28 o 
  -1  13   7      321.57      279.76     48.34 o 
  -1  13   7      225.71      189.26     42.16 o 
   1  13   7       11.10      -10.31     27.27 o 
   1  13   7       15.81        8.94     28.64 o 
   3  13   7     2879.71     2660.81    131.97 o 
   3  13   7     2021.32     2012.39    114.79 o 
   5  13   7      305.54      375.99     69.20 o 
   5  13   7      214.47      253.64     60.26 o 
   7  13   7       19.06       32.76     41.93 o 
   7  13   7       27.16       13.75     40.78 o 
   9  13   7      223.36      216.29     62.78 o 
   9  13   7      318.22      301.53     67.36 o 
  11  13   7      140.64      128.08     54.53 o 
  11  13   7       98.72       58.20     64.84 o 
  13  13   7      155.85      142.74     59.34 o 
  13  13   7      109.39      107.46     75.15 o 
 -20  14   7      858.25     1026.01    144.35 o 
 -20  14   7      602.42      609.47    115.48 o 
 -18  14   7        5.73       -6.19     44.91 o 
 -18  14   7        8.17       -1.83     61.40 o 
 -16  14   7      516.56      483.45     83.17 o 
 -16  14   7      735.92      816.14     95.09 o 
 -14  14   7     4758.39     4420.24    182.84 o 
 -14  14   7     6779.11     6054.35    213.54 o 
 -12  14   7     4977.65     4823.96    184.90 o 
 -12  14   7     3493.91     3248.05    136.33 o 
 -10  14   7      483.12      491.24     74.69 o 
 -10  14   7      688.28      766.65     81.80 o 
  -8  14   7       42.83       81.57     43.30 o 
  -8  14   7       30.06       18.56     38.49 o 
  -6  14   7     1504.99     1380.47     83.63 o 
  -6  14   7     1056.38     1076.42     76.30 o 
  -4  14   7      200.49      200.25     44.91 o 
  -4  14   7      285.63      271.74     48.57 o 
  -2  14   7       48.91       21.08     30.70 o 
  -2  14   7       34.33       32.31     31.85 o 
   0  14   7      135.00      160.62     41.24 o 
   0  14   7      192.34      254.33     57.97 o 
   2  14   7     1211.29     1215.96     96.69 o 
   2  14   7      850.23      871.35     83.63 o 
   4  14   7     2533.56     2529.29    135.64 o 
   4  14   7     1778.35     1638.69    112.50 o 
   6  14   7     1309.04     1225.12    100.36 o 
   6  14   7      918.84      738.01     84.09 o 
   8  14   7     3571.22     3380.48    164.97 o 
   8  14   7     5087.79     5082.18    196.82 o 
  10  14   7     1316.31     1494.57    118.69 o 
  10  14   7     1875.30     1836.88    128.08 o 
  12  14   7     1446.31     1624.94    127.16 o 
  12  14   7     1015.19     1144.47    144.81 o 
 -17  15   7       55.49       25.20     50.87 o 
 -17  15   7       38.95       27.95     47.43 o 
 -15  15   7       70.26       60.03     50.41 o 
 -15  15   7      100.09       39.87     51.09 o 
 -13  15   7      123.07      145.03     57.51 o 
 -13  15   7      175.34      129.91     56.14 o 
 -11  15   7      376.09      527.44     80.88 o 
 -11  15   7      535.80      579.22     82.48 o 
  -9  15   7     1315.59     1337.85    104.25 o 
  -9  15   7      923.44      876.40     89.36 o 
  -7  15   7        9.38        2.98     38.03 o 
  -7  15   7        6.59      -14.43     35.06 o 
  -5  15   7       46.48       50.87     35.74 o 
  -5  15   7       66.21       87.30     37.81 o 
  -3  15   7     2116.56     2149.40    104.71 o 
  -3  15   7     3015.38     3028.55    121.66 o 
  -1  15   7       15.07       14.89     32.99 o 
  -1  15   7       21.47       27.95     33.22 o 
   1  15   7       24.96       47.89     42.39 o 
   1  15   7       35.56       78.59     45.14 o 
   3  15   7     1047.12     1108.04     98.52 o 
   3  15   7      735.00      817.97     87.75 o 
   5  15   7      262.82      342.54     69.65 o 
   5  15   7      374.43      435.10     76.30 o 
   7  15   7      346.35      428.69     78.13 o 
   7  15   7      493.43      428.46     78.13 o 
   9  15   7       78.06       72.40     52.70 o 
   9  15   7      111.21       72.17     51.32 o 
  11  15   7      123.20      140.91     59.11 o 
  11  15   7       86.48        4.35     66.67 o 
 -16  16   7       46.54       91.19     57.05 o 
 -16  16   7       66.31      113.42     61.86 o 
 -14  16   7     2551.87     2227.08    142.97 o 
 -14  16   7     3635.55     3121.57    166.80 o 
 -12  16   7     1135.65     1136.45    105.85 o 
 -12  16   7      797.14      847.98     93.48 o 
 -10  16   7       10.65       -7.33     41.93 o 
 -10  16   7       15.18       -7.10     41.93 o 
  -8  16   7       21.25        9.62     40.55 o 
  -8  16   7       30.28       46.05     45.37 o 
  -6  16   7      280.75      383.09     60.72 o 
  -6  16   7      197.06      255.70     63.70 o 
  -4  16   7      386.25      392.95     61.18 o 
  -4  16   7      550.28      581.29     65.76 o 
  -2  16   7      103.67      112.96     43.30 o 
  -2  16   7       72.77       97.15     41.01 o 
   0  16   7     1438.69     1386.65    108.38 o 
   0  16   7     1009.85     1028.99     79.96 o 
   2  16   7       81.80      150.99     53.39 o 
   2  16   7      116.53      170.93     56.82 o 
   4  16   7       81.54      138.85     54.53 o 
   4  16   7       57.24       78.36     48.80 o 
   6  16   7       36.76       46.97     46.51 o 
   6  16   7       52.37       20.85     46.28 o 
   8  16   7      112.21      147.56     62.78 o 
   8  16   7      159.86      228.89     69.65 o 
  10  16   7     1420.55     1547.50    129.68 o 
  10  16   7     2023.81     2046.30    141.60 o 
 -15  17   7      674.18      681.41     96.92 o 
 -15  17   7      960.47     1097.50    115.48 o 
 -13  17   7     1225.73     1351.60    119.14 o 
 -13  17   7     1746.25     1668.24    131.06 o 
 -11  17   7     1111.04     1294.77    114.79 o 
 -11  17   7     1582.86     1615.09    125.10 o 
  -9  17   7       17.63       10.31     44.91 o 
  -9  17   7       12.37        8.02     45.60 o 
  -7  17   7      502.26      599.16     86.84 o 
  -7  17   7      715.55      696.76     88.90 o 
  -5  17   7     2646.55     2531.81    120.52 o 
  -5  17   7     1857.67     1720.94    120.75 o 
  -3  17   7      506.59      515.99     70.11 o 
  -3  17   7      355.58      328.10     60.72 o 
  -1  17   7      773.15      854.17     92.34 o 
  -1  17   7      542.69      576.02     69.42 o 
   1  17   7     3048.33     2907.11    155.80 o 
   1  17   7     2139.68     1943.65    130.37 o 
   3  17   7      157.68      170.93     60.03 o 
   3  17   7      110.68       86.61     47.43 o 
   5  17   7      298.68      179.17     63.24 o 
   5  17   7      425.52      367.51     80.42 o 
   7  17   7        6.55       17.41     51.32 o 
   7  17   7        9.32       25.43     51.55 o 
   9  17   7      660.20      803.31    102.19 o 
   9  17   7      463.41      565.02    100.58 o 
 -12  18   7      167.10      141.83     64.15 o 
 -12  18   7      238.07      214.00     72.17 o 
 -10  18   7     1157.60     1193.50    113.19 o 
 -10  18   7      812.54      708.45     94.63 o 
  -8  18   7      296.59      329.02     73.32 o 
  -8  18   7      208.18      311.84     74.24 o 
  -6  18   7       12.81       12.37     47.66 o 
  -6  18   7       18.25       12.37     47.43 o 
  -4  18   7      276.96      355.14     75.15 o 
  -4  18   7      394.58      469.47     70.57 o 
  -2  18   7       22.71       45.14     47.89 o 
  -2  18   7       15.94       -9.39     38.95 o 
   0  18   7       43.35       69.20     51.55 o 
   0  18   7       61.76       93.94     54.76 o 
   2  18   7       32.48       36.66     49.95 o 
   2  18   7       46.27       59.80     54.53 o 
   4  18   7        2.54       -6.42     45.60 o 
   4  18   7        3.62       17.18     48.80 o 
   6  18   7       37.37       96.23     58.43 o 
   6  18   7       26.23       43.53     55.91 o 
  -9  19   7      402.91      470.85     87.07 o 
  -9  19   7      282.81      326.96     80.42 o 
  -7  19   7     1321.97     1469.37    125.56 o 
  -7  19   7     1883.36     1936.09    137.93 o 
  -5  19   7      798.95      831.03    101.27 o 
  -5  19   7     1138.23     1295.46     99.44 o 
  -3  19   7     1478.71     1497.09    124.87 o 
  -3  19   7     1037.93     1025.78    105.85 o 
  -1  19   7     1302.37     1365.11    120.06 o 
  -1  19   7     1855.44     1955.11    138.62 o 
   1  19   7        6.49       33.45     48.80 o 
   1  19   7        9.24       33.22     54.30 o 
   3  19   7       57.31       57.05     58.66 o 
   3  19   7       40.23       30.24     48.12 o 
 -26   0   8     3210.17     3322.28    225.23 o 
 -26   0   8     2253.28     2408.08    187.88 o 
 -24   0   8     4908.99     5138.31    249.97 o 
 -24   0   8     6993.66     7482.47    311.38 o 
 -22   0   8     1998.71     1878.35    150.30 o 
 -22   0   8     2847.49     2642.02    182.15 o 
 -20   0   8      594.34      658.04     96.00 o 
 -20   0   8      417.18      444.96     90.96 o 
 -18   0   8       25.38       22.91     40.78 o 
 -18   0   8       36.16       42.62     46.05 o 
 -16   0   8     5159.77     5173.60    205.52 o 
 -16   0   8     3621.74     3463.88    170.47 o 
 -14   0   8     5353.20     4857.64    183.99 o 
 -14   0   8     3757.52     3341.76    156.95 o 
 -12   0   8     3326.00     2911.92    136.33 o 
 -12   0   8     2334.59     2044.69    119.83 o 
 -10   0   8    25978.61    26320.28    390.88 o 
 -10   0   8    37010.80    38860.41    323.75 o 
  -8   0   8    41645.93    43084.75    338.19 o 
  -8   0   8    29232.10    30424.33    404.40 o 
  -6   0   8    15492.53    15381.72    194.98 o 
  -6   0   8    10874.51    11223.36    236.00 o 
  -4   0   8      466.40      339.33     30.93 o 
  -4   0   8      664.46      526.07     38.26 o 
  -2   0   8     9647.17     9342.72    111.35 o 
  -2   0   8     6771.53     6623.95    126.48 o 
   0   0   8    24363.70    25347.42    256.62 o 
   0   0   8    34710.10    36258.03    432.58 o 
   2   0   8    17553.46    18589.44    225.00 o 
   2   0   8    25007.79    26067.55    383.55 o 
   4   0   8     5655.98     5543.63    188.80 o 
   4   0   8     3970.04     3904.49    104.25 o 
   6   0   8    14164.60    13557.90    306.34 o 
   6   0   8     9942.41     9295.06    247.91 o 
   8   0   8    16170.83    16526.41    355.83 o 
   8   0   8    11350.63    10749.31    287.09 o 
  10   0   8      992.68      902.74     98.06 o 
  10   0   8     1414.23     1410.02    117.77 o 
  12   0   8       53.39       91.42     54.99 o 
  12   0   8       37.47       45.82     47.20 o 
  14   0   8     2012.18     1924.40    152.37 o 
  14   0   8     1412.39     1514.04    141.14 o 
  16   0   8     7506.46     7546.85    296.94 o 
  16   0   8     5268.93     5413.26    265.55 o 
  18   0   8     1730.94     1848.34    165.66 o 
  18   0   8     1214.98     1344.26    151.22 o 
 -25   1   8       47.96       11.00     40.55 o 
 -25   1   8       33.67       32.08     42.39 o 
 -23   1   8      327.62      252.26     58.88 o 
 -23   1   8      466.76      493.30     72.63 o 
 -21   1   8      315.50      347.81     58.66 o 
 -21   1   8      449.48      559.98     66.67 o 
 -19   1   8      738.61      753.81     68.05 o 
 -19   1   8     1052.27      967.13     75.61 o 
 -17   1   8     1792.18     1732.86     91.19 o 
 -17   1   8     1257.97     1206.56     76.99 o 
 -15   1   8      147.05      129.91     35.97 o 
 -15   1   8      209.50      187.88     39.41 o 
 -13   1   8       12.86        6.19     21.54 o 
 -13   1   8        9.03        6.87     21.08 o 
 -11   1   8     1412.64     1426.29     70.11 o 
 -11   1   8     2012.54     2183.31     55.68 o 
  -9   1   8      883.99      801.93     52.70 o 
  -9   1   8     1259.39     1184.57     43.30 o 
  -7   1   8     2368.72     2415.19     52.47 o 
  -7   1   8     3374.63     3369.25     67.13 o 
  -5   1   8       50.14       56.59     10.77 o 
  -5   1   8       71.44       90.27     16.73 o 
  -3   1   8      276.91      290.30     22.68 o 
  -3   1   8      394.50      429.38     22.68 o 
  -1   1   8        0.09        7.33     12.14 o 
  -1   1   8        0.13       -2.06     11.91 o 
   1   1   8    13922.83    14806.62    201.40 o 
   1   1   8     9772.71    10171.92    117.77 o 
   3   1   8      256.60      324.44     27.04 o 
   3   1   8      365.57      433.96     43.08 o 
   5   1   8      900.71      922.91     59.80 o 
   5   1   8      632.23      652.08     52.01 o 
   7   1   8      677.26      663.77     55.91 o 
   7   1   8      964.87      927.03     64.38 o 
   9   1   8     1829.23     1811.68     90.50 o 
   9   1   8     1283.97     1141.49     74.69 o 
  11   1   8      237.37      242.41     49.03 o 
  11   1   8      166.62      174.82     43.76 o 
  13   1   8      844.50      872.96     75.38 o 
  13   1   8     1203.13     1311.04     88.67 o 
  15   1   8       79.86       74.01     43.53 o 
  15   1   8      113.78      117.54     44.68 o 
  17   1   8      139.15      119.14     51.32 o 
  17   1   8      198.24      206.44     57.74 o 
  19   1   8      107.08      121.89     57.51 o 
  19   1   8      152.55      193.61     71.26 o 
 -26   2   8     1251.86     1347.01    111.58 o 
 -26   2   8      878.70      934.59    108.15 o 
 -24   2   8     1709.17     1729.19    108.15 o 
 -24   2   8     2434.99     2555.87    134.72 o 
 -22   2   8      328.91      416.77     67.59 o 
 -22   2   8      230.87      248.83     55.22 o 
 -20   2   8     2471.50     2621.85    119.14 o 
 -20   2   8     1734.80     1743.17     99.44 o 
 -18   2   8     3095.03     3204.74    123.96 o 
 -18   2   8     2172.46     2240.14    104.71 o 
 -16   2   8     7643.79     6924.56    166.80 o 
 -16   2   8    10889.83    10780.70    207.59 o 
 -14   2   8    20088.41    20271.89    265.78 o 
 -14   2   8    14100.45    13526.74    219.73 o 
 -12   2   8    12417.80    12333.23    200.94 o 
 -12   2   8    17691.20    17993.95    191.78 o 
 -10   2   8     5381.56     5158.48    124.87 o 
 -10   2   8     7666.92     7453.37    101.27 o 
  -8   2   8      260.15      215.83     23.37 o 
  -8   2   8      182.60      162.22     22.45 o 
  -6   2   8     7372.52     7274.88    104.48 o 
  -6   2   8    10503.36     9913.01    112.27 o 
  -4   2   8    15267.77    15183.75    127.39 o 
  -4   2   8    10716.75    10663.38    103.33 o 
  -2   2   8     7934.56     7646.75    107.46 o 
  -2   2   8     5569.43     5284.72     81.57 o 
   0   2   8      385.00      325.58     26.35 o 
   0   2   8      548.49      443.35     29.79 o 
   2   2   8     5807.36     5604.81     88.44 o 
   2   2   8     8273.54     8114.62    110.44 o 
   4   2   8     9296.15     8986.21    135.41 o 
   4   2   8    13243.90    13262.10    205.07 o 
   6   2   8     5641.39     5469.40    137.47 o 
   6   2   8     8037.09     7295.96    159.93 o 
   8   2   8     6728.82     6407.88    158.78 o 
   8   2   8     4723.09     4503.41    134.27 o 
  10   2   8     7635.24     7510.88    182.38 o 
  10   2   8    10877.66    10928.71    216.06 o 
  12   2   8     7322.23     7141.54    188.80 o 
  12   2   8    10431.72    10568.30    225.00 o 
  14   2   8      602.84      595.72     67.59 o 
  14   2   8      858.85      996.91     80.88 o 
  16   2   8     1897.12     1724.38    112.04 o 
  16   2   8     2702.76     2997.16    137.93 o 
  18   2   8     2075.74     1994.06    125.79 o 
  18   2   8     2957.23     3079.41    146.64 o 
 -25   3   8      195.53      164.97     54.76 o 
 -25   3   8      278.56      284.34     67.59 o 
 -23   3   8      242.17      262.57     58.20 o 
 -23   3   8      345.01      334.52     64.61 o 
 -21   3   8     2982.62     2865.41    128.08 o 
 -21   3   8     2093.56     2118.93    109.29 o 
 -19   3   8        1.64        0.00     28.87 o 
 -19   3   8        2.33       12.37     29.79 o 
 -17   3   8       48.90       34.83     30.24 o 
 -17   3   8       69.66       42.39     33.45 o 
 -15   3   8      261.03      222.48     42.62 o 
 -15   3   8      371.88      340.94     47.66 o 
 -13   3   8       13.67        1.60     22.00 o 
 -13   3   8       19.47       25.66     23.83 o 
 -11   3   8        3.74        7.33     20.39 o 
 -11   3   8        5.33        7.33     16.96 o 
  -9   3   8     4896.26     5246.92     95.77 o 
  -9   3   8     6975.53     7609.63    103.79 o 
  -7   3   8     6412.77     6896.14     97.15 o 
  -7   3   8     4501.25     4762.32     87.98 o 
  -5   3   8      328.84      368.66     22.00 o 
  -5   3   8      468.49      512.55     29.33 o 
  -3   3   8     2392.65     2301.77     49.72 o 
  -3   3   8     1679.45     1672.60     46.51 o 
  -1   3   8        0.28        6.19     14.21 o 
  -1   3   8        0.19        7.33     13.06 o 
   1   3   8     1225.45     1358.47     50.18 o 
   1   3   8      860.17      974.46     39.87 o 
   3   3   8     1201.47     1198.31     50.64 o 
   3   3   8      843.34      844.09     45.37 o 
   5   3   8      829.67      769.85     56.14 o 
   5   3   8      582.36      536.61     39.87 o 
   7   3   8      627.23      554.48     53.84 o 
   7   3   8      893.59      899.77     65.07 o 
   9   3   8     7007.77     7041.64    170.70 o 
   9   3   8     4918.89     4580.17    139.54 o 
  11   3   8     2730.82     2608.11    113.42 o 
  11   3   8     1916.81     1924.18    100.81 o 
  13   3   8     3497.45     3424.24    136.10 o 
  13   3   8     2454.93     2339.35    116.17 o 
  15   3   8       42.31       34.83     35.28 o 
  15   3   8       29.70       21.54     38.49 o 
  17   3   8        0.68        6.42     41.24 o 
  17   3   8        0.97       15.58     40.33 o 
  19   3   8        3.78       33.22     51.55 o 
  19   3   8        2.65        0.92     45.37 o 
 -26   4   8     2103.30     2000.93    145.95 o 
 -26   4   8     2996.49     3039.55    152.60 o 
 -24   4   8     3673.56     3803.90    160.16 o 
 -24   4   8     2578.54     2726.33    134.27 o 
 -22   4   8      660.07      669.73     72.63 o 
 -22   4   8      463.32      617.94     70.57 o 
 -20   4   8     4881.93     4902.77    161.30 o 
 -20   4   8     3426.72     3217.12    129.91 o 
 -18   4   8     7002.71     6955.95    180.09 o 
 -18   4   8     4915.34     4785.00    149.39 o 
 -16   4   8     9788.36     9688.01    198.88 o 
 -16   4   8     6870.64     6409.72    162.45 o 
 -14   4   8     5031.62     4929.81    134.72 o 
 -14   4   8     3531.79     3237.51    111.81 o 
 -12   4   8     2521.20     2382.19     75.61 o 
 -12   4   8     1769.68     1714.53     79.05 o 
 -10   4   8     4144.97     3994.76     77.21 o 
 -10   4   8     2909.44     2841.13     76.99 o 
  -8   4   8     1020.05      884.64     39.18 o 
  -8   4   8      715.99      623.90     38.49 o 
  -6   4   8     3843.29     3760.37     82.26 o 
  -6   4   8     5475.39     5455.88     87.07 o 
  -4   4   8     6783.16     7035.45     93.02 o 
  -4   4   8     4761.23     4944.25     77.44 o 
  -2   4   8     8202.42     8302.96    105.17 o 
  -2   4   8    11685.70    11468.75    140.91 o 
   0   4   8     3908.81     3521.85     74.92 o 
   0   4   8     2743.67     2474.53     61.18 o 
   2   4   8      835.41      741.90     36.89 o 
   2   4   8     1190.18     1032.66     48.34 o 
   4   4   8     1404.94     1190.06     54.30 o 
   4   4   8      986.16      861.96     48.57 o 
   6   4   8    13700.71    13649.32    217.44 o 
   6   4   8    19518.91    20091.11    266.47 o 
   8   4   8    15475.67    15375.76    245.39 o 
   8   4   8    10862.68    10612.29    204.61 o 
  10   4   8      587.89      618.63     63.24 o 
  10   4   8      837.55      834.01     68.97 o 
  12   4   8     2342.56     2311.62    111.81 o 
  12   4   8     1644.29     1558.49     94.17 o 
  14   4   8     1794.41     1822.44    108.15 o 
  14   4   8     2556.43     2737.56    126.02 o 
  16   4   8     2914.26     2850.75    139.99 o 
  16   4   8     4151.84     4211.74    162.22 o 
  18   4   8     2070.54     1831.61    121.89 o 
  18   4   8     2949.82     2746.73    165.66 o 
 -25   5   8       44.67       40.10     42.85 o 
 -25   5   8       63.64       92.34     51.55 o 
 -23   5   8        0.85      -26.35     32.08 o 
 -23   5   8        1.22       -1.60     37.35 o 
 -21   5   8        3.25       -7.33     35.06 o 
 -21   5   8        2.28       15.35     34.14 o 
 -19   5   8      269.03      306.34     54.30 o 
 -19   5   8      383.27      426.86     60.03 o 
 -17   5   8       32.01       35.97     31.39 o 
 -17   5   8       22.47        1.60     26.81 o 
 -15   5   8       55.82       63.24     30.70 o 
 -15   5   8       39.18       47.43     29.33 o 
 -13   5   8     2656.21     2666.53     84.09 o 
 -13   5   8     1864.45     1810.30     84.09 o 
 -11   5   8      530.65      479.10     39.41 o 
 -11   5   8      372.47      363.39     35.06 o 
  -9   5   8     1699.08     1616.92     52.47 o 
  -9   5   8     1192.62     1129.35     51.78 o 
  -7   5   8     5746.02     5609.85    104.48 o 
  -7   5   8     8186.16     8227.35    110.67 o 
  -5   5   8     1690.54     1761.27     49.49 o 
  -5   5   8     2408.45     2414.27     59.57 o 
  -3   5   8     3592.12     3421.04     69.42 o 
  -3   5   8     5117.56     4805.17     79.05 o 
  -1   5   8      917.21      952.46     46.51 o 
  -1   5   8      643.81      684.16     35.74 o 
   1   5   8      100.48       86.38     21.77 o 
   1   5   8       70.53       50.41     16.96 o 
   3   5   8       85.06      107.92     23.83 o 
   3   5   8       59.70       79.28     22.45 o 
   5   5   8       37.40       13.06     19.70 o 
   5   5   8       26.25        5.73     19.02 o 
   7   5   8      398.17      383.09     47.89 o 
   7   5   8      567.25      635.36     58.88 o 
   9   5   8      285.08      321.23     52.01 o 
   9   5   8      200.11      173.90     43.99 o 
  11   5   8     3814.60     3570.65    134.27 o 
  11   5   8     5434.52     5252.87    158.32 o 
  13   5   8      525.33      528.13     70.11 o 
  13   5   8      748.42      857.15     76.07 o 
  15   5   8      928.37      921.53     82.71 o 
  15   5   8      651.64      578.08     73.55 o 
  17   5   8      866.70      899.31     89.13 o 
  17   5   8     1234.76     1229.47     97.15 o 
 -24   6   8     1195.98     1146.76     96.69 o 
 -24   6   8      839.49      855.77     85.23 o 
 -22   6   8       88.56      119.60     46.51 o 
 -22   6   8       62.16      117.31     41.47 o 
 -20   6   8     3166.16     3120.43    132.66 o 
 -20   6   8     2222.39     2078.60    108.38 o 
 -18   6   8      427.98      399.36     59.11 o 
 -18   6   8      300.41      282.74     52.47 o 
 -16   6   8     1710.82     1379.32     81.11 o 
 -16   6   8     2437.34     2190.65     99.21 o 
 -14   6   8     8527.57     8652.14    153.51 o 
 -14   6   8     5985.67     5626.34    146.87 o 
 -12   6   8     1580.80     1585.07     66.90 o 
 -12   6   8     2252.11     2223.64     77.21 o 
 -10   6   8       15.30       27.72     18.10 o 
 -10   6   8       21.80       18.79     19.02 o 
  -8   6   8      242.96      279.76     31.85 o 
  -8   6   8      346.13      422.73     30.93 o 
  -6   6   8     5949.29     5802.31     94.40 o 
  -6   6   8     4175.92     3944.58     90.50 o 
  -4   6   8    24662.58    25001.90    188.11 o 
  -4   6   8    17311.15    17746.49    158.55 o 
  -2   6   8    12920.84    12977.30    139.31 o 
  -2   6   8    18407.87    18740.43    191.55 o 
   0   6   8       22.47       20.16     15.12 o 
   0   6   8       32.02       27.27     18.79 o 
   2   6   8       79.84       35.06     19.70 o 
   2   6   8       56.04       50.64     17.87 o 
   4   6   8     2932.10     2790.49     83.63 o 
   4   6   8     2058.10     1942.96     71.49 o 
   6   6   8     5852.64     5801.17    124.64 o 
   6   6   8     4108.08     3992.70    104.48 o 
   8   6   8     1983.48     1799.76     89.82 o 
   8   6   8     2825.80     2612.00    106.31 o 
  10   6   8     1417.71     1287.67     83.17 o 
  10   6   8      995.12      928.18     72.40 o 
  12   6   8     3005.54     3032.44    126.02 o 
  12   6   8     2109.65     1916.61    105.63 o 
  14   6   8       34.01       26.12     37.58 o 
  14   6   8       48.45       50.64     37.81 o 
  16   6   8      262.90      226.60     58.88 o 
  16   6   8      374.54      387.45     68.97 o 
  18   6   8     3633.85     3577.99    189.71 o 
  18   6   8     2550.67     2511.19    142.06 o 
 -25   7   8     1715.89     1717.96    138.85 o 
 -25   7   8     2444.57     2325.60    136.33 o 
 -23   7   8      362.20      445.42     73.55 o 
 -23   7   8      254.23      311.84     64.15 o 
 -21   7   8        2.15        7.56     33.91 o 
 -21   7   8        3.06        1.83     35.06 o 
 -19   7   8      358.04      448.85     60.95 o 
 -19   7   8      251.32      312.29     55.68 o 
 -17   7   8      302.88      210.11     45.14 o 
 -17   7   8      431.51      459.85     57.74 o 
 -15   7   8     1702.58     1574.53     84.78 o 
 -15   7   8     1195.08     1042.74     71.94 o 
 -13   7   8      357.12      374.85     41.47 o 
 -13   7   8      508.78      585.87     52.24 o 
 -11   7   8      316.83      319.40     36.43 o 
 -11   7   8      222.39      234.62     34.37 o 
  -9   7   8       19.58       10.08     18.10 o 
  -9   7   8       27.89       16.73     16.27 o 
  -7   7   8     5413.48     5232.48     93.71 o 
  -7   7   8     3799.83     3575.46     90.05 o 
  -5   7   8       27.82       24.52     15.81 o 
  -5   7   8       19.53       24.29     16.04 o 
  -3   7   8     1776.31     1852.23     56.14 o 
  -3   7   8     1246.82     1293.17     47.66 o 
  -1   7   8     2979.94     3067.50     72.40 o 
  -1   7   8     4245.42     4407.64     97.84 o 
   1   7   8      334.28      346.66     35.74 o 
   1   7   8      234.64      267.62     28.87 o 
   3   7   8      804.96      840.42     50.18 o 
   3   7   8     1146.80     1100.94     56.36 o 
   5   7   8      106.12      111.35     28.18 o 
   5   7   8      151.18      126.02     30.47 o 
   7   7   8      344.10      374.39     42.16 o 
   7   7   8      490.22      524.92     54.30 o 
   9   7   8     1229.53     1278.05     82.03 o 
   9   7   8     1751.67     1792.66     93.94 o 
  11   7   8       25.87       17.64     32.54 o 
  11   7   8       36.86       23.37     31.85 o 
  13   7   8       67.71       34.14     36.89 o 
  13   7   8       47.52       53.84     38.26 o 
  15   7   8     1099.40     1126.14     91.65 o 
  15   7   8      771.69      784.06     83.63 o 
  17   7   8        6.67      -23.83     41.93 o 
  17   7   8        9.50       12.60     51.78 o 
 -24   8   8      502.45      620.24     86.61 o 
 -24   8   8      352.68      373.01    100.58 o 
 -22   8   8       61.20       96.92     46.05 o 
 -22   8   8       87.18      172.76     54.30 o 
 -20   8   8      276.37      296.94     56.36 o 
 -20   8   8      393.73      478.87     68.51 o 
 -18   8   8      422.69      447.25     60.95 o 
 -18   8   8      296.69      284.80     52.70 o 
 -16   8   8      493.30      415.86     55.45 o 
 -16   8   8      346.26      322.61     52.24 o 
 -14   8   8      152.59      151.22     33.22 o 
 -14   8   8      107.11       79.73     28.41 o 
 -12   8   8      833.56      756.34     51.32 o 
 -12   8   8      585.09      511.40     44.68 o 
 -10   8   8     1043.80      965.30     53.61 o 
 -10   8   8      732.66      656.21     46.74 o 
  -8   8   8     1046.51      978.58     52.01 o 
  -8   8   8     1490.92     1476.70     54.07 o 
  -6   8   8     3902.63     3756.47     81.57 o 
  -6   8   8     2739.33     2533.87     77.67 o 
  -4   8   8     4918.90     4826.48     90.73 o 
  -4   8   8     3452.67     3478.55     77.90 o 
  -2   8   8    11720.93    11811.06    160.16 o 
  -2   8   8     8227.15     8220.02    118.46 o 
   0   8   8     1223.20     1210.69     56.82 o 
   0   8   8      858.58      850.05     42.62 o 
   2   8   8      268.43      274.03     35.51 o 
   2   8   8      382.43      377.14     38.49 o 
   4   8   8       35.67       28.87     22.91 o 
   4   8   8       50.82       30.70     23.60 o 
   6   8   8      747.34      675.91     51.32 o 
   6   8   8     1064.71      950.63     58.66 o 
   8   8   8     1602.49     1516.79     85.46 o 
   8   8   8     2283.01     2109.54     99.21 o 
  10   8   8       12.59        2.29     28.64 o 
  10   8   8       17.94       10.31     29.10 o 
  12   8   8      119.92       85.46     41.93 o 
  12   8   8       84.17      112.73     43.30 o 
  14   8   8      576.34      713.72     75.38 o 
  14   8   8      404.55      469.01     70.57 o 
  16   8   8      380.04      468.33     75.84 o 
  16   8   8      541.44      708.91     82.48 o 
 -23   9   8      673.50      618.86     79.51 o 
 -23   9   8      472.75      436.02     81.80 o 
 -21   9   8      725.74      754.27     78.13 o 
 -21   9   8      509.41      463.29     77.67 o 
 -19   9   8      215.25      224.54     58.66 o 
 -19   9   8      306.66      302.67     56.82 o 
 -17   9   8      217.96      298.09     53.61 o 
 -17   9   8      152.99      156.72     50.41 o 
 -15   9   8        9.82       27.72     26.35 o 
 -15   9   8        6.89       19.25     29.10 o 
 -13   9   8     2651.53     2453.68     88.21 o 
 -13   9   8     1861.16     1720.94     76.30 o 
 -11   9   8     9303.25     8787.55    153.74 o 
 -11   9   8     6530.14     6463.33    133.58 o 
  -9   9   8     1055.49     1027.62     56.82 o 
  -9   9   8     1503.71     1435.68     63.47 o 
  -7   9   8     1560.71     1383.44     53.61 o 
  -7   9   8     1095.49      979.27     53.61 o 
  -5   9   8     1711.99     1651.52     65.30 o 
  -5   9   8     2439.01     2295.35     67.36 o 
  -3   9   8     9118.84     9157.36    127.62 o 
  -3   9   8     6400.69     6526.57    108.60 o 
  -1   9   8     2501.47     2745.12     83.17 o 
  -1   9   8     1755.83     1827.03     60.95 o 
   1   9   8      184.74      218.58     29.79 o 
   1   9   8      263.19      343.91     38.26 o 
   3   9   8       33.86       44.68     23.83 o 
   3   9   8       48.24       54.07     26.12 o 
   5   9   8      209.41      230.04     37.12 o 
   5   9   8      146.99      160.39     34.14 o 
   7   9   8     1496.39     1538.79     74.92 o 
   7   9   8     1050.35     1119.72     66.22 o 
   9   9   8      161.65      145.72     42.16 o 
   9   9   8      230.30      215.38     54.99 o 
  11   9   8      401.21      392.95     61.40 o 
  11   9   8      571.58      498.57     74.01 o 
  13   9   8     1414.66     1517.02    114.33 o 
  13   9   8      992.97     1000.58     85.46 o 
  15   9   8      209.92      165.43     54.07 o 
  15   9   8      299.07      318.71     71.26 o 
 -22  10   8        8.44        9.16     41.24 o 
 -22  10   8        5.92       37.35     49.49 o 
 -20  10   8        8.82      -21.31     34.14 o 
 -20  10   8       12.57      -16.50     34.83 o 
 -18  10   8       23.20       31.39     41.93 o 
 -18  10   8       33.05       40.10     35.28 o 
 -16  10   8       49.89       51.09     40.10 o 
 -16  10   8       71.08       93.48     38.03 o 
 -14  10   8        2.25       18.79     26.81 o 
 -14  10   8        1.58       -8.48     27.27 o 
 -12  10   8      132.67      118.00     31.16 o 
 -12  10   8       93.12       76.07     33.22 o 
 -10  10   8      142.90      123.04     36.20 o 
 -10  10   8      203.58      173.90     38.26 o 
  -8  10   8     1005.42     1005.16     55.22 o 
  -8  10   8      705.72      733.19     58.20 o 
  -6  10   8      696.43      721.05     57.74 o 
  -6  10   8      992.18     1036.32     56.14 o 
  -4  10   8     2002.44     1931.97     72.63 o 
  -4  10   8     1405.55     1335.33     62.32 o 
  -2  10   8    14977.60    15128.31    226.14 o 
  -2  10   8    10513.07    10038.80    157.41 o 
   0  10   8      661.26      735.03     49.26 o 
   0  10   8      942.07      973.77     65.30 o 
   2  10   8       76.11       71.94     31.62 o 
   2  10   8       53.42       58.43     28.41 o 
   4  10   8      421.02      440.37     52.47 o 
   4  10   8      295.53      308.40     40.78 o 
   6  10   8      670.04      596.18     59.11 o 
   6  10   8      470.32      373.24     46.28 o 
   8  10   8      193.50      173.68     43.76 o 
   8  10   8      135.82      121.89     35.51 o 
  10  10   8      222.64      340.25     68.28 o 
  10  10   8      156.28      213.08     48.57 o 
  12  10   8       54.21       72.17     46.51 o 
  12  10   8       38.05       50.64     39.87 o 
  14  10   8       91.12      107.46     49.95 o 
  14  10   8      129.81      165.89     60.95 o 
  16  10   8       33.04       -7.10     42.62 o 
  16  10   8       47.08       44.45     68.28 o 
 -21  11   8      164.49      167.72     60.72 o 
 -21  11   8      234.35      208.73     86.38 o 
 -19  11   8      818.62      760.00     88.90 o 
 -19  11   8     1166.26     1185.48    105.63 o 
 -17  11   8     1033.99     1104.60     97.15 o 
 -17  11   8     1473.09     1549.33    112.27 o 
 -15  11   8      691.78      729.07     69.42 o 
 -15  11   8      985.56     1114.68     80.19 o 
 -13  11   8     3559.93     3533.76    124.64 o 
 -13  11   8     2498.78     2470.63    108.38 o 
 -11  11   8     3404.47     3152.27    114.33 o 
 -11  11   8     2389.66     2219.51     99.67 o 
  -9  11   8     1083.86     1023.95     70.57 o 
  -9  11   8     1544.13     1508.78     79.96 o 
  -7  11   8      116.68      104.48     34.60 o 
  -7  11   8      166.23      192.46     35.28 o 
  -5  11   8     4768.57     4721.31    133.35 o 
  -5  11   8     6793.61     6709.18    122.81 o 
  -3  11   8     8485.93     8411.79    149.62 o 
  -3  11   8    12089.60    11988.86    205.29 o 
  -1  11   8      980.30      965.52     67.36 o 
  -1  11   8      688.09      691.26     50.87 o 
   1  11   8     3193.60     3154.57    112.73 o 
   1  11   8     2241.65     2187.44     92.11 o 
   3  11   8      764.98      795.06     65.07 o 
   3  11   8      536.96      580.60     56.14 o 
   5  11   8      174.35      194.53     44.22 o 
   5  11   8      122.38       96.69     37.35 o 
   7  11   8     5962.25     5625.20    160.39 o 
   7  11   8     8494.21     7616.51    187.42 o 
   9  11   8      816.92      795.06     85.69 o 
   9  11   8     1163.83     1050.30     95.09 o 
  11  11   8      708.53      786.58     89.13 o 
  11  11   8     1009.42     1317.00    107.92 o 
  13  11   8      744.89      736.86     93.02 o 
  13  11   8     1061.22     1086.27    103.11 o 
  15  11   8      252.43      358.58     79.05 o 
  15  11   8      177.18      186.96     92.79 o 
 -20  12   8        3.96      -22.68     56.36 o 
 -20  12   8        2.78      -32.99     40.78 o 
 -18  12   8       95.31       67.36     48.80 o 
 -18  12   8      135.78      178.49     80.65 o 
 -16  12   8      165.89      149.39     46.28 o 
 -16  12   8      236.33      219.27     61.63 o 
 -14  12   8      686.25      659.65     81.57 o 
 -14  12   8      481.69      476.35     63.01 o 
 -12  12   8     1329.81     1174.03     81.11 o 
 -12  12   8     1894.53     1750.73    111.12 o 
 -10  12   8      433.21      411.50     55.22 o 
 -10  12   8      617.17      578.99     57.97 o 
  -8  12   8      541.51      541.19     55.45 o 
  -8  12   8      380.10      365.91     53.16 o 
  -6  12   8      411.92      461.68     55.45 o 
  -6  12   8      586.85      568.68     50.18 o 
  -4  12   8      950.91      844.09     57.05 o 
  -4  12   8     1354.73     1282.17     65.76 o 
  -2  12   8     5129.26     4807.23    118.23 o 
  -2  12   8     7307.47     6776.08    162.45 o 
   0  12   8     1229.44     1175.86     75.15 o 
   0  12   8      862.97      846.38     56.14 o 
   2  12   8     1007.17      948.34     67.59 o 
   2  12   8     1434.88     1282.63     79.96 o 
   4  12   8       32.46       48.80     34.37 o 
   4  12   8       22.78       29.79     39.64 o 
   6  12   8       76.33       64.84     38.49 o 
   6  12   8       53.58       40.55     42.85 o 
   8  12   8      891.40      880.29     89.59 o 
   8  12   8     1269.95     1234.97     86.61 o 
  10  12   8      284.80      300.84     67.82 o 
  10  12   8      199.91      266.47     85.92 o 
  12  12   8      129.47      141.14     59.80 o 
  12  12   8       90.88       52.93     65.07 o 
  14  12   8       96.68       62.32     53.61 o 
  14  12   8       67.86      151.45     86.61 o 
 -19  13   8     1658.44     1733.32    162.68 o 
 -19  13   8     1164.09     1332.58    144.81 o 
 -17  13   8     1551.61     1674.66    157.87 o 
 -17  13   8     1089.10      907.56    118.69 o 
 -15  13   8     5593.50     5199.95    195.67 o 
 -15  13   8     3926.19     3591.96    165.66 o 
 -13  13   8      341.09      301.07     65.99 o 
 -13  13   8      485.94      452.98     75.15 o 
 -11  13   8     2161.81     2086.17    122.12 o 
 -11  13   8     1517.42     1525.73    106.31 o 
  -9  13   8     1298.28     1326.85    100.36 o 
  -9  13   8     1849.61     1781.66    109.75 o 
  -7  13   8       23.23       25.43     31.85 o 
  -7  13   8       16.31       -7.10     34.83 o 
  -5  13   8      245.93      185.59     51.55 o 
  -5  13   8      350.37      278.61     48.57 o 
  -3  13   8     2371.64     2242.66     98.98 o 
  -3  13   8     3378.80     3549.12    147.56 o 
  -1  13   8     6129.83     5770.92    153.74 o 
  -1  13   8     8732.95     8560.49    197.50 o 
   1  13   8      104.35      115.48     41.93 o 
   1  13   8      148.66      186.28     51.78 o 
   3  13   8     1546.58     1752.10    113.87 o 
   3  13   8     1085.57     1257.43     97.15 o 
   5  13   8     7452.33     7099.61    217.90 o 
   5  13   8    10617.07    10518.81    265.55 o 
   7  13   8     3177.61     2897.49    149.39 o 
   7  13   8     4527.02     4623.47    183.53 o 
   9  13   8      185.16      263.49     65.07 o 
   9  13   8      129.97      137.47     71.72 o 
  11  13   8      377.33      433.96    103.11 o 
  11  13   8      264.86      307.71     95.54 o 
  13  13   8     1427.43     1581.87    170.70 o 
  13  13   8     2033.61     2325.14    182.15 o 
 -18  14   8      106.87       64.38     67.36 o 
 -18  14   8      152.26      147.78     75.61 o 
 -16  14   8      183.89      178.49     58.88 o 
 -16  14   8      261.98      189.26     63.24 o 
 -14  14   8       13.37       -1.60     40.55 o 
 -14  14   8       19.04       15.58     41.70 o 
 -12  14   8        2.51       -2.06     39.87 o 
 -12  14   8        3.57       43.76     42.85 o 
 -10  14   8      596.47      551.04     76.99 o 
 -10  14   8      849.76      886.48     87.52 o 
  -8  14   8      208.00      188.57     55.45 o 
  -8  14   8      296.32      205.98     55.68 o 
  -6  14   8      460.90      412.19     56.82 o 
  -6  14   8      323.51      271.51     60.72 o 
  -4  14   8     6917.45     6740.11    205.98 o 
  -4  14   8     9855.04     9563.82    242.64 o 
  -2  14   8       14.30       14.66     32.08 o 
  -2  14   8       20.37       19.93     40.33 o 
   0  14   8      143.32      185.13     53.39 o 
   0  14   8      204.19      218.35     58.88 o 
   2  14   8      296.28      321.46     58.88 o 
   2  14   8      207.96      177.34     55.45 o 
   4  14   8        9.34        7.56     40.33 o 
   4  14   8        6.56       18.56     41.01 o 
   6  14   8      110.26      108.60     52.93 o 
   6  14   8       77.39       48.12     43.76 o 
   8  14   8        4.61      -41.47     43.08 o 
   8  14   8        6.57       35.06     44.45 o 
  10  14   8        6.09       19.70     64.84 o 
  10  14   8        8.68       49.49     62.78 o 
  12  14   8      286.47      312.75     96.69 o 
  12  14   8      201.08      291.44     98.98 o 
 -17  15   8     1386.72     1470.74    156.03 o 
 -17  15   8     1975.61     2237.62    187.88 o 
 -15  15   8     1727.06     1846.73    131.75 o 
 -15  15   8     1212.26     1390.09    103.11 o 
 -13  15   8      377.73      448.62     80.42 o 
 -13  15   8      265.13      274.95     60.72 o 
 -11  15   8       13.40       -0.92     40.33 o 
 -11  15   8        9.40       10.08     41.01 o 
  -9  15   8      779.86      842.03     78.13 o 
  -9  15   8      547.40      544.63     80.88 o 
  -7  15   8     2391.18     2428.70    136.56 o 
  -7  15   8     3406.63     3587.38    156.72 o 
  -5  15   8     2326.95     2214.93    129.00 o 
  -5  15   8     3315.12     3440.05    154.89 o 
  -3  15   8     3308.02     3151.13    150.08 o 
  -3  15   8     2321.96     2290.54    129.45 o 
  -1  15   8      472.01      518.51     75.84 o 
  -1  15   8      331.31      352.39     68.74 o 
   1  15   8     1569.02     1600.42    114.10 o 
   1  15   8     1101.32     1117.66     97.84 o 
   3  15   8      822.26      871.35     92.34 o 
   3  15   8      577.16      601.45     83.17 o 
   5  15   8     2772.57     2919.94    154.43 o 
   5  15   8     1946.12     2104.95    133.81 o 
   7  15   8     5830.06     5502.16    187.88 o 
   7  15   8     4092.24     3936.56    181.92 o 
   9  15   8      774.85      778.56     96.00 o 
   9  15   8      543.88      568.91     94.17 o 
 -16  16   8      111.62      134.72     63.24 o 
 -16  16   8      159.02      218.81     72.17 o 
 -14  16   8      103.15      135.18     59.80 o 
 -14  16   8      146.95      184.90     66.22 o 
 -12  16   8       71.26       32.99     47.43 o 
 -12  16   8       50.02       30.47     49.26 o 
 -10  16   8       93.42       90.96     50.64 o 
 -10  16   8      133.09      101.04     51.78 o 
  -8  16   8      843.77      843.17     89.59 o 
  -8  16   8      592.26      631.69     83.63 o 
  -6  16   8        8.20       24.97     50.18 o 
  -6  16   8        5.75       32.08     44.45 o 
  -4  16   8       22.24       25.66     42.85 o 
  -4  16   8       31.68       48.57     46.05 o 
  -2  16   8      228.54      213.31     62.55 o 
  -2  16   8      160.42      127.16     52.93 o 
   0  16   8      104.99      176.20     59.11 o 
   0  16   8       73.70      105.40     52.01 o 
   2  16   8        1.75        2.29     40.10 o 
   2  16   8        1.23       -4.58     38.26 o 
   4  16   8      196.24      144.12     59.34 o 
   4  16   8      279.58      304.96     72.17 o 
   6  16   8      435.72      555.85     91.42 o 
   6  16   8      305.84      328.10     76.07 o 
   8  16   8      425.69      495.82     90.96 o 
   8  16   8      298.80      305.19     77.21 o 
 -13  17   8      195.62      252.04     73.09 o 
 -13  17   8      137.31      219.50     70.11 o 
 -11  17   8      171.82      164.28     62.78 o 
 -11  17   8      244.79      196.13     65.53 o 
  -9  17   8      240.23      298.32     72.17 o 
  -9  17   8      342.24      403.03     79.73 o 
  -7  17   8     1002.69     1111.70    102.65 o 
  -7  17   8      703.81      747.17     92.11 o 
  -5  17   8     1799.62     1729.42    123.27 o 
  -5  17   8     1263.19     1226.27    110.21 o 
  -3  17   8     2174.54     2387.00    141.14 o 
  -3  17   8     1526.35     1592.63    119.60 o 
  -1  17   8     2183.40     2433.52    144.12 o 
  -1  17   8     1532.57     1470.74    149.85 o 
   1  17   8     1467.92     1537.87    121.66 o 
   1  17   8     1030.36     1161.65    107.23 o 
   3  17   8     1120.97     1337.85    118.23 o 
   3  17   8      786.83      868.15    100.58 o 
   5  17   8     1460.70     1534.44    127.16 o 
   5  17   8     1025.29     1234.74    115.25 o 
   7  17   8     1390.71     1447.83    127.62 o 
   7  17   8     1981.29     2042.40    146.41 o 
 -12  18   8        1.92      -10.54     51.09 o 
 -12  18   8        1.35       -8.02     51.09 o 
 -10  18   8       12.76      -17.41     46.97 o 
 -10  18   8        8.95       43.53     53.39 o 
  -8  18   8       12.48       10.54     58.20 o 
  -8  18   8        8.76        4.81     50.41 o 
  -6  18   8      320.97      322.38     74.92 o 
  -6  18   8      457.28      598.47    118.00 o 
  -4  18   8      723.12      765.27     93.25 o 
  -4  18   8      507.57      607.86     92.11 o 
  -2  18   8        5.35      -10.54     44.22 o 
  -2  18   8        3.75        7.79     62.55 o 
   0  18   8      117.38       75.84     57.97 o 
   0  18   8       82.39       13.75     62.78 o 
   2  18   8      205.69      211.02     68.05 o 
   2  18   8      293.04      345.52     81.11 o 
   4  18   8     1415.37     1451.49    129.00 o 
   4  18   8      993.48     1062.90    112.27 o 
  -7  19   8      745.14      833.78    124.87 o 
  -7  19   8      523.03      512.78     93.71 o 
  -5  19   8     2316.12     2233.26    184.21 o 
  -5  19   8     1625.73     1605.46    131.52 o 
  -3  19   8      294.54      335.89     99.90 o 
  -3  19   8      419.62      446.79     87.98 o 
  -1  19   8      598.30      761.15    125.79 o 
  -1  19   8      852.38      867.92    101.73 o 
   1  19   8      126.33      160.16     68.51 o 
   1  19   8       88.67      107.00     77.44 o 
 -25   1   9      446.76      528.36     77.21 o 
 -25   1   9      636.49      731.36     87.75 o 
 -23   1   9       53.16       15.35     40.78 o 
 -23   1   9       75.74       50.41     39.41 o 
 -21   1   9      226.13      209.19     50.41 o 
 -21   1   9      158.72      131.97     44.91 o 
 -19   1   9     3890.54     3896.24    141.14 o 
 -19   1   9     2730.85     2662.87    117.54 o 
 -17   1   9      417.55      465.58     58.20 o 
 -17   1   9      594.86      670.41     70.34 o 
 -15   1   9      810.25      806.74     62.55 o 
 -15   1   9      568.73      531.57     54.99 o 
 -13   1   9     1415.63     1341.97     75.61 o 
 -13   1   9     2016.79     1969.54     85.00 o 
 -11   1   9      108.09      161.30     27.27 o 
 -11   1   9       75.87      102.88     30.70 o 
  -9   1   9     2315.47     2665.16     65.30 o 
  -9   1   9     1625.27     1890.26     79.73 o 
  -7   1   9        0.51       16.73     19.25 o 
  -7   1   9        0.73       44.68     15.58 o 
  -5   1   9      659.96      720.59     49.26 o 
  -5   1   9      940.23     1014.79     38.49 o 
  -3   1   9      901.32      932.30     54.99 o 
  -3   1   9      632.66      663.08     32.99 o 
  -1   1   9     1537.84     1615.32     72.17 o 
  -1   1   9     1079.44     1142.18     43.53 o 
   1   1   9     1834.84     1937.69     56.82 o 
   1   1   9     2614.04     2642.70     93.71 o 
   3   1   9      231.67      299.23     33.45 o 
   3   1   9      330.06      364.76     43.76 o 
   5   1   9      509.13      581.97     53.84 o 
   5   1   9      357.37      387.45     66.90 o 
   7   1   9      533.59      556.08     55.68 o 
   7   1   9      760.19      814.53     65.53 o 
   9   1   9     2085.57     2081.58    100.81 o 
   9   1   9     2971.24     3112.64    120.75 o 
  11   1   9      761.71      839.28     75.84 o 
  11   1   9      534.66      727.01     96.92 o 
  13   1   9      451.93      418.38     65.30 o 
  13   1   9      317.22      307.94     58.88 o 
  15   1   9      334.65      363.39     66.90 o 
  15   1   9      234.90      209.88     56.36 o 
  17   1   9        9.95       62.09     44.45 o 
  17   1   9       14.17       16.73     43.99 o 
 -26   2   9      431.57      611.30    101.73 o 
 -26   2   9      614.85      944.45    112.27 o 
 -24   2   9     2008.86     1936.32    118.91 o 
 -24   2   9     1410.06     1380.92    101.04 o 
 -22   2   9      151.34      176.88     50.87 o 
 -22   2   9      106.23       90.27     42.16 o 
 -20   2   9      538.15      633.98     93.48 o 
 -20   2   9      377.74      428.00     73.78 o 
 -18   2   9    14612.08    14735.82    260.51 o 
 -18   2   9    10256.51    10153.59    217.67 o 
 -16   2   9      352.43      310.00     50.87 o 
 -16   2   9      502.09      521.71     55.45 o 
 -14   2   9      317.93      320.08     46.05 o 
 -14   2   9      223.16      206.67     41.24 o 
 -12   2   9      265.56      284.57     40.78 o 
 -12   2   9      186.40      179.63     37.35 o 
 -10   2   9     8106.04     8493.59    115.02 o 
 -10   2   9     5689.79     5511.10    134.04 o 
  -8   2   9      835.13      798.72     54.30 o 
  -8   2   9     1189.79     1092.00     43.76 o 
  -6   2   9     1362.94     1405.21     51.78 o 
  -6   2   9      956.67     1000.12     67.36 o 
  -4   2   9     1372.82     1336.47     51.55 o 
  -4   2   9      963.61      943.53     44.45 o 
  -2   2   9     9770.69    10244.32    169.78 o 
  -2   2   9     6858.24     7303.98    101.27 o 
   0   2   9       65.26       66.22     20.39 o 
   0   2   9       92.97      103.79     28.87 o 
   2   2   9     2653.16     2803.32     97.84 o 
   2   2   9     1862.30     2100.14     65.76 o 
   4   2   9        5.98       11.46     22.22 o 
   4   2   9        8.52       18.10     23.14 o 
   6   2   9      647.11      630.78     56.14 o 
   6   2   9      921.91      881.67     65.99 o 
   8   2   9      705.80      692.41     64.15 o 
   8   2   9      495.42      492.84     57.74 o 
  10   2   9      280.73      354.22     65.07 o 
  10   2   9      197.05      196.82     61.63 o 
  12   2   9     2546.90     2635.14    122.12 o 
  12   2   9     1787.72     1712.92    100.81 o 
  14   2   9      257.19      241.72     54.99 o 
  14   2   9      180.53      183.76     52.01 o 
  16   2   9      461.75      483.91     76.99 o 
  18   2   9     1726.92     1941.36    126.02 o 
  18   2   9     1212.16     1451.04    114.79 o 
 -25   3   9       87.70       83.17     49.03 o 
 -25   3   9      124.94      104.71     51.09 o 
 -23   3   9      867.57      842.94     82.26 o 
 -23   3   9     1236.00     1175.86     94.40 o 
 -21   3   9       32.75       -8.02     30.93 o 
 -21   3   9       46.65       52.93     36.89 o 
 -19   3   9     3594.78     3228.11    128.77 o 
 -19   3   9     5121.36     5145.87    161.53 o 
 -17   3   9      276.92      257.76     57.51 o 
 -17   3   9      194.38      206.21     51.55 o 
 -15   3   9     5497.91     5363.31    148.24 o 
 -15   3   9     7832.68     7783.77    174.59 o 
 -13   3   9     1647.51     1709.49     84.32 o 
 -13   3   9     2347.15     2431.00     94.86 o 
 -11   3   9       51.91       55.45     20.85 o 
 -11   3   9       36.44       27.95     24.52 o 
  -9   3   9     1353.63     1356.41     49.26 o 
  -9   3   9      950.14      878.46     57.28 o 
  -7   3   9      838.33      818.89     38.49 o 
  -7   3   9      588.44      614.97     48.80 o 
  -5   3   9       58.16       86.61     22.22 o 
  -5   3   9       40.82       47.20     18.56 o 
  -3   3   9      402.11      391.57     32.76 o 
  -3   3   9      282.25      315.27     26.35 o 
  -1   3   9     1289.59     1264.76     64.38 o 
  -1   3   9      905.19      887.62     40.10 o 
   1   3   9      275.59      290.76     28.87 o 
   1   3   9      392.63      393.63     42.16 o 
   3   3   9      312.69      308.40     34.37 o 
   3   3   9      445.48      467.87     48.12 o 
   5   3   9     4395.98     4482.56    127.39 o 
   5   3   9     6262.79     6434.92    155.35 o 
   7   3   9        3.22        0.46     30.70 o 
   7   3   9        4.59       35.06     28.87 o 
   9   3   9     3742.50     3440.28    126.93 o 
   9   3   9     5331.80     5252.42    155.80 o 
  11   3   9     2646.08     2658.29    119.14 o 
  11   3   9     1857.34     1972.98    120.75 o 
  13   3   9      606.34      606.26     71.72 o 
  13   3   9      863.84      952.24     79.73 o 
  15   3   9      120.39      142.51     49.49 o 
  15   3   9       84.51      105.63     50.41 o 
  17   3   9      172.75      188.80     60.49 o 
  17   3   9      246.11      286.86     64.61 o 
 -24   4   9     1572.41     1580.72    108.38 o 
 -24   4   9     2240.16     2322.62    130.83 o 
 -22   4   9      223.87      288.47     82.94 o 
 -22   4   9      157.14      169.55     49.49 o 
 -20   4   9     1260.37     1290.42     89.82 o 
 -20   4   9      884.68      942.61     79.28 o 
 -18   4   9     1216.09     1153.18     81.80 o 
 -18   4   9     1732.52     1757.83     96.46 o 
 -16   4   9     2410.27     2489.42    105.85 o 
 -16   4   9     1691.82     1726.90     91.42 o 
 -14   4   9     2276.98     2282.98     95.09 o 
 -14   4   9     1598.26     1506.94     81.34 o 
 -12   4   9      294.54      266.70     34.83 o 
 -12   4   9      206.74      178.49     36.66 o 
 -10   4   9      345.20      325.58     35.06 o 
 -10   4   9      242.30      265.78     41.01 o 
  -8   4   9      783.40      861.04     41.47 o 
  -8   4   9     1116.09     1208.39     47.20 o 
  -6   4   9    14934.51    14523.65    145.03 o 
  -6   4   9    10482.83    10444.11    142.51 o 
  -4   4   9     1495.24     1347.70     54.30 o 
  -4   4   9     1049.54      987.29     48.80 o 
  -2   4   9     2597.84     2621.85     81.11 o 
  -2   4   9     1823.47     1848.11     60.49 o 
   0   4   9     4113.90     4126.73     82.48 o 
   0   4   9     5860.92     5855.24    135.64 o 
   2   4   9      154.50      163.36     34.60 o 
   2   4   9      108.45      118.69     25.43 o 
   4   4   9      715.71      679.35     55.91 o 
   4   4   9      502.37      526.30     42.62 o 
   6   4   9      183.91      168.18     39.18 o 
   6   4   9      129.09      118.23     42.39 o 
   8   4   9     2990.19     2920.63    115.25 o 
   8   4   9     4260.02     4470.88    141.83 o 
  10   4   9     1111.28     1089.25     81.34 o 
  10   4   9     1583.20     1540.62     92.11 o 
  12   4   9      707.88      717.61     73.09 o 
  12   4   9     1008.49      941.24     79.28 o 
  14   4   9     1779.16     1690.24    105.17 o 
  14   4   9     1248.83     1179.07     93.94 o 
  16   4   9      845.98     1088.33    110.67 o 
  16   4   9     1205.24     1243.68     99.90 o 
 -25   5   9      160.00      157.18     55.68 o 
 -25   5   9      227.94      251.81     64.15 o 
 -23   5   9        3.06       -4.81     37.81 o 
 -23   5   9        4.36       23.14     39.64 o 
 -21   5   9       18.87       36.89     35.51 o 
 -21   5   9       26.89       31.62     35.28 o 
 -19   5   9      591.52      578.99     67.13 o 
 -19   5   9      415.20      341.39     57.05 o 
 -17   5   9      549.72      491.70     58.20 o 
 -17   5   9      783.16      736.40     65.07 o 
 -15   5   9     1276.46     1326.85     79.73 o 
 -15   5   9      895.97      937.11     69.65 o 
 -13   5   9      633.85      634.21     56.36 o 
 -13   5   9      903.03      873.19     53.39 o 
 -11   5   9       45.20       64.61     27.95 o 
 -11   5   9       64.40       71.26     23.83 o 
  -9   5   9      838.39      874.79     42.39 o 
  -9   5   9      588.48      542.56     48.34 o 
  -7   5   9      534.49      478.18     33.22 o 
  -7   5   9      375.17      363.62     35.06 o 
  -5   5   9     4981.99     4924.54    101.96 o 
  -5   5   9     3496.96     3548.43     87.30 o 
  -3   5   9     1230.92     1178.61     52.47 o 
  -3   5   9      864.01      840.42     46.97 o 
  -1   5   9       16.81       15.81     15.58 o 
  -1   5   9       23.95       24.06     18.33 o 
   1   5   9      118.66      102.42     21.77 o 
   1   5   9      169.05      159.47     34.37 o 
   3   5   9     1546.04     1490.22     77.44 o 
   3   5   9     1085.20     1075.50     55.45 o 
   5   5   9      300.05      309.09     47.43 o 
   5   5   9      210.61      247.22     43.08 o 
   7   5   9      234.92      228.66     45.14 o 
   7   5   9      164.90      120.52     43.08 o 
   9   5   9      201.33      216.29     46.97 o 
   9   5   9      286.83      311.61     52.93 o 
  11   5   9      141.83      155.57     45.14 o 
  11   5   9      202.06      173.90     45.14 o 
  13   5   9       44.27       43.76     36.66 o 
  13   5   9       31.07       33.68     36.20 o 
  15   5   9       29.60       40.55     42.62 o 
  15   5   9       20.77       24.75     39.64 o 
  17   5   9      553.71      619.09     87.98 o 
  17   5   9      388.66      437.62     76.07 o 
 -24   6   9     1545.48     1656.10    114.56 o 
 -24   6   9     1084.81     1217.33     99.67 o 
 -22   6   9      907.71      881.89     79.96 o 
 -22   6   9     1293.18     1268.20     96.69 o 
 -20   6   9      954.57      956.13     79.96 o 
 -20   6   9     1359.94     1371.99     93.71 o 
 -18   6   9      963.69     1070.69     80.42 o 
 -18   6   9      676.43      708.22     67.82 o 
 -16   6   9     2176.93     2246.55    103.79 o 
 -16   6   9     3101.40     3200.16    120.75 o 
 -14   6   9       43.99       38.49     28.64 o 
 -14   6   9       62.67       60.49     30.47 o 
 -12   6   9      956.04      926.34     53.84 o 
 -12   6   9      671.06      634.90     56.36 o 
 -10   6   9     1260.53     1266.82     59.11 o 
 -10   6   9      884.79      994.62     71.49 o 
  -8   6   9     9949.96     9892.39    149.62 o 
  -8   6   9    14175.36    14492.95    156.95 o 
  -6   6   9     8625.89     8656.95    119.14 o 
  -6   6   9     6054.68     6166.16    129.45 o 
  -4   6   9     3799.92     3672.84     90.73 o 
  -4   6   9     2667.24     2713.05     79.05 o 
  -2   6   9    33311.71    32893.36    264.87 o 
  -2   6   9    23382.15    23908.76    197.50 o 
   0   6   9     2690.02     2645.45     70.11 o 
   0   6   9     3832.38     3701.02     93.48 o 
   2   6   9     1240.58     1241.39     59.11 o 
   2   6   9     1767.40     1726.44     81.11 o 
   4   6   9      894.85      993.02     68.05 o 
   4   6   9      628.11      690.58     48.80 o 
   6   6   9      639.18      619.32     58.88 o 
   6   6   9      448.65      471.08     52.70 o 
   8   6   9     6529.68     6424.38    170.24 o 
   8   6   9     4583.31     4602.17    145.03 o 
  10   6   9       76.78       80.88     36.20 o 
  10   6   9      109.39      140.91     43.30 o 
  12   6   9       22.04       10.77     32.54 o 
  12   6   9       15.47       43.53     36.43 o 
  14   6   9      763.41      888.08     84.09 o 
  14   6   9      535.85      636.96     88.67 o 
  16   6   9     1845.13     2015.37    125.56 o 
  16   6   9     2628.69     2776.51    142.51 o 
 -23   7   9      473.29      540.04     76.07 o 
 -23   7   9      332.21      336.35     65.99 o 
 -21   7   9     1123.69     1116.75     89.13 o 
 -21   7   9      788.74      841.57     79.28 o 
 -19   7   9      199.43      215.15     51.32 o 
 -19   7   9      139.98      113.42     41.70 o 
 -17   7   9      176.77      164.97     43.76 o 
 -17   7   9      251.84      200.02     47.20 o 
 -15   7   9     1269.05     1159.36     77.21 o 
 -15   7   9     1807.97     1738.36     90.96 o 
 -13   7   9       49.21       59.11     25.43 o 
 -13   7   9       34.54       47.66     30.24 o 
 -11   7   9      487.15      457.10     42.85 o 
 -11   7   9      341.94      293.51     51.55 o 
  -9   7   9      446.09      451.83     35.51 o 
  -9   7   9      313.12      370.49     38.95 o 
  -7   7   9     2609.86     2460.78     67.82 o 
  -7   7   9     1831.91     1665.95     65.53 o 
  -5   7   9      900.49      886.48     49.72 o 
  -5   7   9      632.07      696.76     46.51 o 
  -3   7   9      588.59      611.53     44.22 o 
  -3   7   9      413.14      417.00     38.26 o 
  -1   7   9       94.10       98.06     22.68 o 
  -1   7   9      134.07      133.35     31.16 o 
   1   7   9      820.33      800.78     48.80 o 
   1   7   9     1168.69     1140.35     58.43 o 
   3   7   9     2933.24     2905.51     89.82 o 
   3   7   9     4178.89     4156.06    125.10 o 
   5   7   9      290.06      276.09     39.64 o 
   5   7   9      413.23      396.15     52.01 o 
   7   7   9       26.11       34.37     29.56 o 
   7   7   9       18.33       46.51     30.70 o 
   9   7   9       45.16       63.47     35.28 o 
   9   7   9       64.34       82.94     36.89 o 
  11   7   9      124.73      152.83     46.97 o 
  11   7   9       87.55       86.15     41.24 o 
  13   7   9       24.16       27.04     37.35 o 
  13   7   9       34.42       40.55     39.41 o 
  15   7   9       49.93       96.92     47.89 o 
  15   7   9       35.05       51.55     43.30 o 
 -24   8   9       80.77       54.30     49.95 o 
 -24   8   9       56.69       50.64     49.95 o 
 -22   8   9     1018.88     1172.88     97.15 o 
 -22   8   9      715.17      847.30     83.17 o 
 -20   8   9      478.69      547.83     70.34 o 
 -20   8   9      336.00      401.65     64.38 o 
 -18   8   9      487.31      527.90     63.93 o 
 -18   8   9      694.25      840.42     74.01 o 
 -16   8   9     3101.01     3296.39    124.41 o 
 -16   8   9     2176.66     2133.82    104.02 o 
 -14   8   9     2016.40     1970.23     81.80 o 
 -14   8   9     1415.35     1399.94     82.94 o 
 -12   8   9     3113.27     3089.27    112.04 o 
 -12   8   9     4435.37     4291.93    111.35 o 
 -10   8   9     2511.51     2474.76     82.71 o 
 -10   8   9     1762.88     1761.50     72.63 o 
  -8   8   9       33.97       22.00     20.85 o 
  -8   8   9       48.39       33.22     19.93 o 
  -6   8   9    13498.66    13333.36    176.42 o 
  -6   8   9     9474.97     9178.67    148.70 o 
  -4   8   9    19071.66    19185.39    211.25 o 
  -4   8   9    13386.78    13329.23    177.34 o 
  -2   8   9     4143.20     3924.19     99.21 o 
  -2   8   9     2908.19     2793.47     84.09 o 
   0   8   9      459.88      434.88     35.97 o 
   0   8   9      655.18      628.26     47.20 o 
   2   8   9     6020.13     5881.13    126.48 o 
   2   8   9     4225.65     4217.47    107.46 o 
   4   8   9     4654.09     4457.36    114.56 o 
   4   8   9     6630.52     6415.21    158.78 o 
   6   8   9      223.52      289.15     49.49 o 
   6   8   9      156.90      182.15     41.93 o 
   8   8   9     1834.87     1895.08     98.29 o 
   8   8   9     2614.07     2581.07    113.19 o 
  10   8   9     2029.67     2070.58    108.83 o 
  10   8   9     2891.60     2943.31    126.93 o 
  12   8   9      977.06     1047.32     85.46 o 
  12   8   9     1391.99     1555.97    101.04 o 
  14   8   9      590.72      686.68     80.42 o 
  14   8   9      841.58      854.86     95.54 o 
  16   8   9      381.59      409.90     75.84 o 
  16   8   9      543.64      641.77     97.38 o 
 -23   9   9       29.82       19.48     44.45 o 
 -23   9   9       20.93       45.14     51.32 o 
 -21   9   9      340.33      385.61     68.28 o 
 -21   9   9      238.88      201.17     62.32 o 
 -19   9   9      305.65      286.86     66.67 o 
 -19   9   9      435.45      440.37     64.38 o 
 -17   9   9       85.41       85.69     36.66 o 
 -17   9   9       59.95       41.93     40.10 o 
 -15   9   9      193.39      161.53     41.70 o 
 -15   9   9      135.74       80.42     43.99 o 
 -13   9   9       18.15       48.57     36.43 o 
 -13   9   9       25.85       69.88     29.79 o 
 -11   9   9      559.22      530.19     47.20 o 
 -11   9   9      796.69      687.37     51.55 o 
  -9   9   9        1.11       -1.37     21.31 o 
  -9   9   9        1.58        6.42     20.39 o 
  -7   9   9     6998.40     6854.67    134.50 o 
  -7   9   9     9970.38     9705.42    138.62 o 
  -5   9   9     6856.81     6344.87    126.02 o 
  -5   9   9     9768.66     9341.12    150.53 o 
  -3   9   9      775.78      766.65     51.09 o 
  -3   9   9      544.53      540.73     45.60 o 
  -1   9   9      786.70      729.53     43.99 o 
  -1   9   9     1120.78     1115.60     59.57 o 
   1   9   9       28.01       36.20     24.29 o 
   1   9   9       19.66       10.77     20.85 o 
   3   9   9       33.77       33.68     25.20 o 
   3   9   9       48.11       42.85     26.58 o 
   5   9   9      463.68      475.89     48.80 o 
   5   9   9      660.59      675.23     74.01 o 
   7   9   9      509.64      518.51     59.34 o 
   7   9   9      726.06      795.29     82.94 o 
   9   9   9        5.21       18.10     35.51 o 
   9   9   9        3.66       -7.10     28.87 o 
  11   9   9       18.92       46.05     36.89 o 
  11   9   9       26.96       48.80     43.30 o 
  13   9   9        1.48      -32.31     40.78 o 
  13   9   9        1.04       26.35     41.01 o 
  15   9   9      125.44      108.15     58.43 o 
  15   9   9       88.05       82.71     49.49 o 
 -22  10   9      641.15      702.49     96.69 o 
 -22  10   9      450.03      479.33     87.75 o 
 -22  10   9     1743.45     1640.75    256.62 o 
 -20  10   9     1748.91     1779.14    126.25 o 
 -20  10   9     2491.61     2721.98    150.08 o 
 -20  10   9     3797.29     3767.70    332.46 o 
 -18  10   9     1103.49     1330.75     90.50 o 
 -18  10   9      774.56      866.31     91.65 o 
 -16  10   9     4547.13     4111.84    171.84 o 
 -16  10   9     6478.14     6313.26    173.22 o 
 -14  10   9     3162.34     2968.75    142.74 o 
 -14  10   9     4505.27     4495.16    142.29 o 
 -12  10   9     1307.59     1244.37     78.59 o 
 -12  10   9     1862.87     1838.02     90.96 o 
 -10  10   9     8184.88     8116.00    173.22 o 
 -10  10   9     5745.13     5762.90    152.37 o 
  -8  10   9      559.60      541.42     56.36 o 
  -8  10   9      797.24      768.25     58.43 o 
  -6  10   9       76.86       93.48     33.45 o 
  -6  10   9       53.95       66.22     32.08 o 
  -4  10   9       22.65       35.51     27.95 o 
  -4  10   9       32.28       41.24     29.33 o 
  -2  10   9      488.35      548.98     54.07 o 
  -2  10   9      695.74      660.56     58.43 o 
   0  10   9     1641.78     1843.07     88.90 o 
   0  10   9     1152.40     1185.02     70.34 o 
   2  10   9      623.56      734.11     61.86 o 
   2  10   9      888.37     1009.75     70.11 o 
   4  10   9     5414.35     5084.47    145.49 o 
   4  10   9     7713.63     7270.76    210.56 o 
   6  10   9     5742.55     5517.51    157.18 o 
   6  10   9     8181.21     7408.92    220.87 o 
   8  10   9     1766.15     1917.07    101.27 o 
   8  10   9     2516.18     2496.75    137.24 o 
  10  10   9     1793.09     1870.56    125.10 o 
  10  10   9     1258.60     1368.32     91.88 o 
  12  10   9     1305.67     1333.72    111.12 o 
  12  10   9     1860.15     2037.59    135.64 o 
  14  10   9     1102.30     1116.97    110.44 o 
  14  10   9     1570.41     1564.22    127.39 o 
 -21  11   9       65.15       72.63     52.24 o 
 -21  11   9       92.82      117.08     74.01 o 
 -21  11   9      109.13       -2.75    146.87 o 
 -19  11   9        2.34        9.39    145.95 o 
 -19  11   9        1.98       18.33     55.68 o 
 -19  11   9        1.39       -0.46     43.53 o 
 -17  11   9      538.81      519.65     77.90 o 
 -17  11   9      767.62      733.19     84.78 o 
 -15  11   9      666.18      572.81     78.82 o 
 -15  11   9      949.08     1005.16     78.36 o 
 -13  11   9       82.14       54.07     35.28 o 
 -13  11   9       57.66       21.31     38.26 o 
 -11  11   9        8.39        7.79     29.33 o 
 -11  11   9       11.95        9.62     29.79 o 
  -9  11   9      269.91      279.99     49.03 o 
  -9  11   9      384.54      384.01     49.95 o 
  -7  11   9      125.36      163.36     41.01 o 
  -7  11   9      178.59      229.35     43.53 o 
  -5  11   9     2588.42     2524.48    101.04 o 
  -5  11   9     1816.86     1803.20     87.75 o 
  -3  11   9      462.76      410.59     54.07 o 
  -3  11   9      324.82      361.79     50.87 o 
  -1  11   9     3002.01     2998.76    111.81 o 
  -1  11   9     2107.17     2114.35     91.65 o 
   1  11   9      314.50      253.18     45.14 o 
   1  11   9      448.06      413.80     54.99 o 
   3  11   9      451.42      384.24     55.91 o 
   3  11   9      316.86      307.48     51.55 o 
   5  11   9     1034.24      926.34     87.07 o 
   5  11   9      725.95      646.13     64.38 o 
   7  11   9      162.53      183.30     54.30 o 
   7  11   9      231.54      275.18     63.24 o 
   9  11   9        0.46      -19.93     35.28 o 
   9  11   9        0.32        2.29     40.55 o 
  11  11   9        0.36        5.73     52.01 o 
  11  11   9        0.52       18.79     45.60 o 
  13  11   9       23.25        1.15     48.12 o 
  13  11   9       16.32       -8.71     64.61 o 
 -20  12   9      855.51      834.47     97.84 o 
 -20  12   9     1218.82     1344.26    216.75 o 
 -20  12   9     3191.14     3123.41    314.82 o 
 -18  12   9      481.09      574.64    109.75 o 
 -18  12   9      337.69      348.73     74.69 o 
 -16  12   9     1068.91      941.24     94.17 o 
 -16  12   9     1522.84     1580.26    147.10 o 
 -14  12   9     7062.49     6385.43    212.40 o 
 -14  12   9    10061.67     9935.69    257.08 o 
 -12  12   9     4666.10     4884.22    153.28 o 
 -12  12   9     6647.63     7054.47    177.11 o 
 -10  12   9       84.04       59.34     36.20 o 
 -10  12   9      119.73       80.65     36.66 o 
  -8  12   9     1067.19     1008.83     74.24 o 
  -8  12   9     1520.38     1474.64     96.00 o 
  -6  12   9     5915.62     5822.93    152.37 o 
  -6  12   9     4152.29     4065.10    132.43 o 
  -4  12   9       81.32       16.73     30.93 o 
  -4  12   9      115.85       77.44     36.66 o 
  -2  12   9      696.85      682.56     64.15 o 
  -2  12   9      489.13      452.98     55.45 o 
   0  12   9       42.54       18.10     32.08 o 
   0  12   9       29.86       -9.39     28.64 o 
   2  12   9     2075.71     2234.41    101.73 o 
   2  12   9     2957.19     3228.11    123.96 o 
   4  12   9     2182.11     2271.98    108.83 o 
   4  12   9     1531.67     1520.69     89.82 o 
   6  12   9     2878.30     3114.47    150.53 o 
   6  12   9     4100.61     4094.89    172.99 o 
   8  12   9     3742.99     3831.40    172.99 o 
   8  12   9     2627.27     2790.72    184.21 o 
  10  12   9      738.80      793.22    121.21 o 
  10  12   9     1052.54     1213.21    110.44 o 
  12  12   9     1972.33     1900.35    260.51 o 
  12  12   9     2809.91     2683.03    158.78 o 
 -19  13   9       18.37       32.99     61.63 o 
 -19  13   9       26.17      -12.37     61.18 o 
 -17  13   9       21.07        9.62     52.47 o 
 -17  13   9       30.01       53.61     62.78 o 
 -15  13   9        0.14        3.21     43.99 o 
 -15  13   9        0.10      -38.72     49.26 o 
 -13  13   9      185.40      142.06     54.76 o 
 -13  13   9      130.14      133.35     51.78 o 
 -11  13   9       38.15       68.51     44.68 o 
 -11  13   9       26.78       49.03     43.53 o 
  -9  13   9        1.52       14.66     36.66 o 
  -9  13   9        1.07      -16.04     35.51 o 
  -7  13   9      179.64      122.12     51.32 o 
  -7  13   9      255.92      249.74     74.24 o 
  -5  13   9      445.52      465.81     71.03 o 
  -5  13   9      634.72      597.78     74.92 o 
  -3  13   9        1.44       -4.12     37.35 o 
  -3  13   9        2.05        1.15     32.76 o 
  -1  13   9       53.60       24.29     49.49 o 
  -1  13   9       76.37       57.28     44.45 o 
   1  13   9      337.33      236.00     57.28 o 
   1  13   9      480.58      396.61     70.57 o 
   3  13   9       50.77       53.84     42.85 o 
   3  13   9       72.34       62.55     45.37 o 
   5  13   9      239.13      283.65     68.28 o 
   5  13   9      340.68      449.77     98.29 o 
   7  13   9       10.77       32.31     45.60 o 
   7  13   9       15.35       13.06     55.68 o 
   9  13   9      435.23      336.12     93.71 o 
   9  13   9      305.50      250.43     86.61 o 
  11  13   9      200.03      209.65     85.46 o 
  11  13   9      284.98      208.27     85.69 o 
 -18  14   9       16.19       40.33     67.82 o 
 -18  14   9       23.06       54.99     74.46 o 
 -16  14   9     1392.95     1504.42    152.14 o 
 -16  14   9      977.74      891.52    120.75 o 
 -14  14   9     1814.49     1689.32    159.01 o 
 -14  14   9     2585.04     2735.96    150.30 o 
 -12  14   9       40.30       72.40     47.43 o 
 -12  14   9       57.41       75.61     49.03 o 
 -10  14   9     1868.17     2021.55    127.62 o 
 -10  14   9     2661.51     2680.28    138.85 o 
  -8  14   9      683.57      775.81    107.92 o 
  -8  14   9      479.81      604.43     67.13 o 
  -6  14   9     1656.89     1570.41    110.21 o 
  -6  14   9     2360.52     2372.34    127.85 o 
  -4  14   9     2292.98     2239.68    127.62 o 
  -4  14   9     1609.49     1555.06    109.75 o 
  -2  14   9      660.09      771.46    107.92 o 
  -2  14   9      940.40      926.12     90.50 o 
   0  14   9     1477.96     1712.24    117.08 o 
   0  14   9     2105.59     2176.44    129.23 o 
   2  14   9      413.52      373.24     73.32 o 
   2  14   9      290.26      336.12     68.28 o 
   4  14   9      110.62       89.59     49.72 o 
   4  14   9       77.65      109.52     51.32 o 
   6  14   9      414.50      638.11     88.44 o 
   6  14   9      590.53      798.49    114.79 o 
   8  14   9     1666.55     1818.78    163.59 o 
   8  14   9     1169.78     1285.38    147.33 o 
  10  14   9      649.41      785.43    125.33 o 
  10  14   9      455.83      407.38    107.23 o 
 -17  15   9       25.61        8.94     58.43 o 
 -17  15   9       36.48       19.02     72.17 o 
 -15  15   9      409.11      392.49     99.44 o 
 -15  15   9      582.84      603.51     91.88 o 
 -13  15   9     1157.83     1346.79    112.27 o 
 -13  15   9      812.70     1018.45    101.27 o 
 -11  15   9       71.00       21.54     44.91 o 
 -11  15   9       49.84       18.10     36.20 o 
  -9  15   9       17.48       19.25     43.99 o 
  -9  15   9       24.90       15.81     53.16 o 
  -7  15   9      437.26      463.29     80.19 o 
  -7  15   9      622.95      694.93    103.33 o 
  -5  15   9      298.92      383.78     74.01 o 
  -5  15   9      425.86      535.92     78.13 o 
  -3  15   9        8.24        6.64     39.87 o 
  -3  15   9        5.78      -13.98     37.58 o 
  -1  15   9       11.81       33.22     53.16 o 
  -1  15   9       16.83       46.74     48.34 o 
   1  15   9      254.18      251.81     63.70 o 
   1  15   9      178.41      185.36     71.26 o 
   3  15   9       15.78       80.42     43.99 o 
   3  15   9       11.07       28.41     44.91 o 
   5  15   9      448.34      553.10     87.52 o 
   5  15   9      638.73      762.29     92.57 o 
   7  15   9      113.68      190.40     65.53 o 
   7  15   9      161.95      118.46     71.49 o 
   9  15   9       54.88       46.97     65.53 o 
   9  15   9       38.52       27.95     69.20 o 
 -14  16   9      517.70      551.04    119.14 o 
 -14  16   9      737.55      898.39    102.65 o 
 -12  16   9       13.62      -40.55     40.55 o 
 -12  16   9       19.41       12.83     47.66 o 
 -10  16   9        9.33       -5.73     46.28 o 
 -10  16   9       13.30      108.83     69.65 o 
  -8  16   9      199.45      182.61     58.88 o 
  -8  16   9      284.15      300.61     85.92 o 
  -6  16   9     1611.44     1734.92    154.66 o 
  -6  16   9     1131.10     1217.10    108.60 o 
  -4  16   9     5476.18     5357.81    202.09 o 
  -4  16   9     3843.84     3732.41    170.70 o 
  -2  16   9     2754.72     2497.90    179.63 o 
  -2  16   9     3924.55     3620.83    171.38 o 
   0  16   9       96.99      110.44     71.72 o 
   0  16   9      138.18      155.12     59.34 o 
   2  16   9     1231.95     1296.38    115.25 o 
   2  16   9      864.73      969.65    125.33 o 
   4  16   9      196.91      284.11     72.40 o 
   4  16   9      280.53      349.64     78.59 o 
   6  16   9       25.44       50.18     54.99 o 
   6  16   9       36.25       49.49     68.97 o 
 -13  17   9      448.72      475.43     89.36 o 
 -13  17   9      314.97      368.66     82.48 o 
 -11  17   9      630.84      570.29     95.54 o 
 -11  17   9      898.74      845.92    121.21 o 
  -9  17   9      117.26      137.24     59.80 o 
  -9  17   9      167.06      197.05     79.28 o 
  -7  17   9        3.23       12.14     47.43 o 
  -7  17   9        4.60       23.14     59.57 o 
  -5  17   9     1035.37      971.71    100.36 o 
  -5  17   9     1475.06     1204.04    137.02 o 
  -3  17   9     1571.91     1613.94    124.41 o 
  -3  17   9     1103.36     1220.08    137.93 o 
  -1  17   9       41.91      128.77     59.57 o 
  -1  17   9       29.42      116.62     73.09 o 
   1  17   9       20.45       14.66     57.97 o 
   1  17   9       29.13       36.20     52.24 o 
   3  17   9      210.44      219.73     68.74 o 
   3  17   9      147.71      130.60     74.01 o 
   5  17   9      430.33      566.39     97.15 o 
   5  17   9      302.06      397.30     85.46 o 
 -10  18   9      112.83      114.33     63.47 o 
 -10  18   9      160.75      169.78     81.11 o 
  -8  18   9       85.76      159.70     84.55 o 
  -8  18   9       60.20       95.32     63.01 o 
  -6  18   9      123.19      162.68     63.24 o 
  -6  18   9      175.50      145.72     75.84 o 
  -4  18   9      153.29      217.44     70.11 o 
  -4  18   9      107.60      130.37     72.40 o 
  -2  18   9      259.65      343.46     80.88 o 
  -2  18   9      182.25      309.09     97.61 o 
   0  18   9      330.38      353.08     80.42 o 
   0  18   9      231.90      137.24     80.88 o 
   2  18   9      299.52      396.38    106.31 o 
   2  18   9      426.72      467.87     90.50 o 
 -26   0  10     3158.78     3447.84    227.98 o 
 -26   0  10     4500.21     4892.23    275.63 o 
 -24   0  10      968.19     1237.72    139.77 o 
 -24   0  10      679.59      703.18    115.48 o 
 -22   0  10       77.89      109.98     62.09 o 
 -22   0  10       54.67      153.28     71.72 o 
 -20   0  10     3988.49     3624.73    203.23 o 
 -20   0  10     5682.25     5672.86    247.91 o 
 -18   0  10    10124.98    10750.91    319.63 o 
 -18   0  10     7106.92     6994.44    264.41 o 
 -16   0  10    15864.76    15994.16    375.76 o 
 -16   0  10    22601.96    23380.63    441.06 o 
 -14   0  10     3216.09     3225.59    167.03 o 
 -14   0  10     4581.84     4477.06    186.74 o 
 -12   0  10     3071.04     3029.92    155.12 o 
 -12   0  10     4375.21     4487.83    175.28 o 
 -10   0  10     1428.36     1224.66     70.11 o 
 -10   0  10     1002.59      916.49     87.30 o 
  -8   0  10      802.62      769.40     55.91 o 
  -8   0  10      563.37      452.98     63.93 o 
  -6   0  10    11203.89    11099.63    252.04 o 
  -6   0  10     7864.23     7532.65    214.69 o 
  -4   0  10     6029.69     5853.86    186.28 o 
  -4   0  10     8590.28     8332.06    223.85 o 
  -2   0  10     4257.20     4070.37    153.74 o 
  -2   0  10     6065.08     5748.47    191.55 o 
   0   0  10      542.27      449.54     47.20 o 
   0   0  10      772.55      619.32     74.46 o 
   2   0  10     1054.93      888.77     92.11 o 
   2   0  10      740.48      623.67     71.26 o 
   4   0  10     5411.47     5046.89    192.69 o 
   4   0  10     7709.53     7704.95    247.91 o 
   6   0  10    11192.94    10989.66    307.94 o 
   6   0  10     7856.54     7579.39    248.37 o 
   8   0  10     6188.98     5988.13    241.04 o 
   8   0  10     4344.17     4276.58    202.09 o 
  10   0  10    18345.65    18603.41    435.33 o 
  10   0  10    12877.17    12548.61    356.97 o 
  12   0  10     1853.01     1739.50    147.78 o 
  12   0  10     2639.92     2399.61    175.05 o 
  14   0  10      110.23      161.76     74.92 o 
  14   0  10       77.37       90.50     62.09 o 
  16   0  10     5945.75     5728.99    288.24 o 
  16   0  10     8470.70     8928.92    349.41 o 
 -25   1  10       54.02       62.55     52.01 o 
 -25   1  10       76.96       80.19     50.18 o 
 -23   1  10      319.16      340.48     65.76 o 
 -23   1  10      224.03      191.78     54.76 o 
 -21   1  10       61.61       46.74     40.10 o 
 -21   1  10       87.77       85.46     42.62 o 
 -19   1  10     6524.25     6407.42    183.07 o 
 -19   1  10     9294.87     9478.36    218.58 o 
 -17   1  10        8.44        7.56     31.39 o 
 -17   1  10       12.02      -12.14     27.95 o 
 -15   1  10      746.88      620.92     59.80 o 
 -15   1  10     1064.05     1086.27     72.40 o 
 -13   1  10      970.74      897.02     66.45 o 
 -13   1  10     1382.98     1379.32     74.46 o 
 -11   1  10       88.74       87.52     24.29 o 
 -11   1  10       62.29       64.38     28.64 o 
  -9   1  10      422.96      451.60     46.97 o 
  -9   1  10      602.58      652.54     38.03 o 
  -7   1  10     1487.20     1428.35     71.94 o 
  -7   1  10     2118.77     2047.44     67.13 o 
  -5   1  10       66.16       80.42     27.04 o 
  -5   1  10       94.26      113.87     29.56 o 
  -3   1  10       17.09        6.87     21.31 o 
  -3   1  10       12.00       23.14     21.77 o 
  -1   1  10      458.08      446.10     44.91 o 
  -1   1  10      321.54      333.37     30.70 o 
   1   1  10     2769.77     2669.74     99.44 o 
   1   1  10     1944.16     1882.47     59.57 o 
   3   1  10     2080.93     2113.20     88.21 o 
   3   1  10     2964.63     2916.05    108.60 o 
   5   1  10     1665.08     1628.38     87.30 o 
   5   1  10     1168.75     1074.13     70.57 o 
   7   1  10      414.31      497.20     58.88 o 
   7   1  10      590.25      683.93     63.47 o 
   9   1  10     7832.49     7531.73    192.01 o 
   9   1  10    11158.66    11329.90    236.00 o 
  11   1  10     3649.93     3675.36    144.81 o 
  11   1  10     2561.96     2340.03    117.31 o 
  13   1  10      626.27      634.21     75.15 o 
  13   1  10      439.59      470.16     71.03 o 
  15   1  10      122.76      102.65     49.95 o 
  15   1  10      174.90      211.71     59.11 o 
 -24   2  10      927.46     1042.51     95.32 o 
 -24   2  10      651.00      726.78     84.09 o 
 -22   2  10      920.69      954.07     85.00 o 
 -22   2  10     1311.67     1317.00     95.77 o 
 -20   2  10     1042.73     1022.12     82.71 o 
 -20   2  10     1485.54     1587.36     98.75 o 
 -18   2  10      968.33      941.47     76.30 o 
 -18   2  10     1379.55     1332.35     87.07 o 
 -16   2  10    11894.73    12206.53    226.83 o 
 -16   2  10     8349.14     7850.44    187.42 o 
 -14   2  10     2112.84     1983.98     94.40 o 
 -14   2  10     3010.08     2938.27    108.38 o 
 -12   2  10     2610.77     2444.06     94.17 o 
 -12   2  10     1832.55     1667.33     84.09 o 
 -10   2  10     3044.45     2735.73    100.58 o 
 -10   2  10     4337.32     4175.54     86.38 o 
  -8   2  10     6301.05     6124.92    142.51 o 
  -8   2  10     8976.88     8870.50    137.02 o 
  -6   2  10     9467.89     8975.67    160.62 o 
  -6   2  10     6645.70     6314.86    140.45 o 
  -4   2  10     9452.44     8905.09    164.28 o 
  -4   2  10     6634.85     5962.01    132.66 o 
  -2   2  10     6480.56     6481.43    145.03 o 
  -2   2  10     4548.83     4491.73     98.52 o 
   0   2  10     4547.54     4502.50     88.67 o 
   0   2  10     6478.71     5915.96    142.97 o 
   2   2  10     4513.29     4418.64    103.11 o 
   2   2  10     6429.93     6284.39    153.05 o 
   4   2  10     1805.20     1643.96     86.15 o 
   4   2  10     1267.10     1182.27     71.03 o 
   6   2  10    13547.72    13067.80    229.81 o 
   6   2  10    19300.96    19463.31    288.01 o 
   8   2  10     3718.80     3494.35    129.45 o 
   8   2  10     5298.05     5269.60    159.70 o 
  10   2  10      105.37      129.23     45.14 o 
  10   2  10       73.96       78.59     38.49 o 
  12   2  10      632.76      746.48     75.84 o 
  12   2  10      444.14      474.28     68.51 o 
  14   2  10     1915.93     2049.05    119.37 o 
  14   2  10     1344.83     1328.46    100.81 o 
  16   2  10     3316.09     3288.14    158.32 o 
  16   2  10     4724.32     4730.24    184.21 o 
 -25   3  10      240.64      358.58     71.72 o 
 -25   3  10      168.91      197.50     58.43 o 
 -23   3  10      294.80      294.88     62.09 o 
 -23   3  10      206.92      175.97     54.99 o 
 -21   3  10       69.43       65.53     39.64 o 
 -21   3  10       48.73       74.24     39.64 o 
 -19   3  10      112.65       91.42     39.41 o 
 -19   3  10       79.07       53.61     35.97 o 
 -17   3  10       91.18       73.78     33.91 o 
 -17   3  10       64.00       58.20     34.14 o 
 -15   3  10        7.90       -5.73     25.20 o 
 -15   3  10        5.54        6.19     27.72 o 
 -13   3  10       91.59       98.52     34.83 o 
 -13   3  10      130.49      123.04     34.83 o 
 -11   3  10       27.46       20.16     26.35 o 
 -11   3  10       39.12       47.43     22.45 o 
  -9   3  10       22.18       28.41     23.83 o 
  -9   3  10       31.60       38.72     19.02 o 
  -7   3  10      598.45      580.60     41.47 o 
  -7   3  10      420.06      455.04     46.74 o 
  -5   3  10     1015.67      971.25     59.11 o 
  -5   3  10     1446.99     1486.32     70.80 o 
  -3   3  10       10.48        7.10     18.33 o 
  -3   3  10       14.93       -9.39     20.39 o 
  -1   3  10      130.10      178.26     29.56 o 
  -1   3  10      185.35      200.71     38.26 o 
   1   3  10     1986.81     2051.57     71.26 o 
   1   3  10     2830.53     3046.88    106.54 o 
   3   3  10      881.29      860.13     60.49 o 
   3   3  10     1255.54     1270.49     76.07 o 
   5   3  10      461.27      494.22     55.68 o 
   5   3  10      323.78      330.85     49.03 o 
   7   3  10      116.62      128.77     38.95 o 
   7   3  10      166.15      136.10     40.55 o 
   9   3  10       51.57       48.34     35.28 o 
   9   3  10       73.47       52.93     38.03 o 
  11   3  10        1.66      -10.31     32.31 o 
  11   3  10        2.37      -10.77     33.22 o 
  13   3  10      131.11      118.00     44.68 o 
  13   3  10      186.79      196.36     53.16 o 
  15   3  10        8.65        4.12     42.39 o 
  15   3  10       12.32       40.10     42.39 o 
 -24   4  10      801.30      880.75     86.84 o 
 -24   4  10      562.45      701.80     80.19 o 
 -22   4  10     1370.02     1527.33    104.02 o 
 -22   4  10      961.64     1039.76     87.30 o 
 -20   4  10      726.28      741.90     74.69 o 
 -20   4  10     1034.70     1134.39     88.21 o 
 -18   4  10       34.81       42.85     34.14 o 
 -18   4  10       49.59       49.49     35.28 o 
 -16   4  10     3711.27     3366.73    126.93 o 
 -16   4  10     5287.32     4982.05    148.70 o 
 -14   4  10     2701.91     2523.79    101.73 o 
 -14   4  10     1896.53     1813.51     92.79 o 
 -12   4  10     5303.10     5112.65    115.71 o 
 -12   4  10     3722.35     3527.12    118.91 o 
 -10   4  10     3344.78     2813.86    102.42 o 
 -10   4  10     4765.19     4463.09    103.56 o 
  -8   4  10     7662.54     7332.85    127.16 o 
  -8   4  10     5378.48     5160.54    131.97 o 
  -6   4  10     9386.03     9182.56    141.60 o 
  -6   4  10     6588.24     6539.63    144.12 o 
  -4   4  10     6979.26     6914.24    147.33 o 
  -4   4  10     4898.88     4728.87    121.21 o 
  -2   4  10     3794.21     3854.99     93.71 o 
  -2   4  10     5405.48     5428.15    134.50 o 
   0   4  10      838.05      787.72     42.16 o 
   0   4  10     1193.95     1111.48     68.28 o 
   2   4  10     5050.27     5057.20    139.08 o 
   2   4  10     3544.88     3462.74     94.17 o 
   4   4  10     3069.49     2862.66    106.54 o 
   4   4  10     4372.99     4391.83    135.87 o 
   6   4  10     3536.15     3360.78    121.44 o 
   6   4  10     5037.82     4780.88    146.41 o 
   8   4  10     1574.06     1489.99     88.90 o 
   8   4  10     2242.51     2109.99    105.17 o 
  10   4  10     3279.33     3268.67    134.27 o 
  10   4  10     2301.83     2214.47    112.50 o 
  12   4  10      605.56      639.02     73.09 o 
  12   4  10      425.06      403.03     66.45 o 
  14   4  10      223.70      244.93     60.72 o 
  14   4  10      318.70      423.19     71.72 o 
  16   4  10     2788.25     2811.11    148.93 o 
  16   4  10     3972.31     4093.28    172.53 o 
 -25   5  10       91.92      123.73     56.82 o 
 -25   5  10       64.52       49.72     46.97 o 
 -23   5  10      566.77      641.09     82.26 o 
 -23   5  10      397.82      447.48     72.17 o 
 -21   5  10       14.98      -10.54     35.97 o 
 -21   5  10       10.51       11.23     33.91 o 
 -19   5  10       36.63       13.52     33.45 o 
 -19   5  10       52.18       70.80     37.35 o 
 -17   5  10     2494.41     2456.20    113.42 o 
 -17   5  10     3553.70     3536.06    131.06 o 
 -15   5  10       29.83       38.26     29.79 o 
 -15   5  10       42.50       47.20     32.54 o 
 -13   5  10       10.04       36.89     28.41 o 
 -13   5  10        7.05       17.41     27.49 o 
 -11   5  10      196.21      232.79     34.83 o 
 -11   5  10      137.72      135.64     36.20 o 
  -9   5  10     1178.12     1083.52     54.30 o 
  -9   5  10      826.95      775.12     59.57 o 
  -7   5  10     6744.60     6790.75    125.33 o 
  -7   5  10     4734.17     4820.75    127.85 o 
  -5   5  10      208.42      218.58     38.49 o 
  -5   5  10      296.93      277.01     35.06 o 
  -3   5  10        1.09       10.31     20.16 o 
  -3   5  10        1.55       -5.04     22.91 o 
  -1   5  10     1652.52     1641.67     63.70 o 
  -1   5  10     1159.94     1195.79     56.36 o 
   1   5  10     3999.29     3757.85    118.69 o 
   1   5  10     2807.18     2754.29     84.78 o 
   3   5  10      478.74      419.52     52.70 o 
   3   5  10      336.04      300.61     38.95 o 
   5   5  10      880.44      846.38     67.59 o 
   5   5  10      618.00      662.39     60.26 o 
   7   5  10      493.24      504.99     61.86 o 
   7   5  10      346.21      332.46     53.84 o 
   9   5  10      232.84      252.95     53.16 o 
   9   5  10      331.72      356.74     58.66 o 
  11   5  10     2437.00     2475.90    121.44 o 
  11   5  10     3471.91     3357.57    139.31 o 
  13   5  10      132.37      126.02     52.01 o 
  13   5  10      188.58      203.92     53.84 o 
  15   5  10       29.17        2.29     41.47 o 
  15   5  10       20.47       -6.42     39.41 o 
 -24   6  10      504.98      535.00     82.26 o 
 -24   6  10      354.46      380.12     69.42 o 
 -22   6  10      394.70      468.10     74.01 o 
 -22   6  10      277.05      260.51     57.97 o 
 -20   6  10     2346.43     2320.56    118.23 o 
 -20   6  10     1647.01     1499.84     99.67 o 
 -18   6  10     1473.51     1487.70     92.57 o 
 -18   6  10     2099.25     2134.97    108.38 o 
 -16   6  10      871.81      994.16     76.07 o 
 -16   6  10     1242.03     1398.11     86.61 o 
 -14   6  10      796.43      848.21     66.90 o 
 -14   6  10      559.03      622.30     61.63 o 
 -12   6  10     5193.76     5224.69    146.18 o 
 -12   6  10     7399.36     7515.92    143.20 o 
 -10   6  10      193.78      186.05     32.08 o 
 -10   6  10      136.02      164.28     37.12 o 
  -8   6  10      105.15      113.87     26.35 o 
  -8   6  10      149.80      165.43     30.93 o 
  -6   6  10     6791.62     6444.31    124.41 o 
  -6   6  10     4767.17     4710.31    125.79 o 
  -4   6  10     5050.31     4954.79    110.21 o 
  -4   6  10     7194.99     7298.03    154.20 o 
  -2   6  10     5065.85     5010.69    110.67 o 
  -2   6  10     7217.13     6670.00    150.30 o 
   0   6  10     1140.86     1153.86     70.57 o 
   0   6  10      800.79      732.74     56.59 o 
   2   6  10      355.29      390.65     52.24 o 
   2   6  10      249.39      314.59     40.33 o 
   4   6  10     1028.21     1025.10     68.97 o 
   4   6  10     1464.86     1468.68     83.17 o 
   6   6  10     3121.87     3191.45    119.60 o 
   6   6  10     4447.61     4493.10    144.58 o 
   8   6  10       20.63       21.08     32.76 o 
   8   6  10       29.39       54.30     36.66 o 
  10   6  10      857.29      965.30     82.03 o 
  10   6  10      601.75      592.05     69.20 o 
  12   6  10     4856.69     4918.81    171.61 o 
  12   6  10     3409.00     3420.35    147.33 o 
  14   6  10     1825.59     2069.21    121.89 o 
  14   6  10     1281.42     1331.20    103.33 o 
 -23   7  10       16.71       23.14     40.55 o 
 -23   7  10       23.81       -5.04     40.33 o 
 -21   7  10     2242.18     2200.50    120.06 o 
 -21   7  10     1573.83     1489.07    101.04 o 
 -19   7  10    10686.44    10277.08    233.25 o 
 -19   7  10     7501.02     7103.04    196.59 o 
 -17   7  10       36.62       42.85     35.51 o 
 -17   7  10       25.70       31.85     34.14 o 
 -15   7  10      198.86      199.11     44.45 o 
 -15   7  10      139.59      118.46     39.87 o 
 -13   7  10     2748.68     2621.17     91.19 o 
 -13   7  10     1929.35     1868.50     93.48 o 
 -11   7  10      118.30      126.48     30.02 o 
 -11   7  10       83.04       60.95     31.16 o 
  -9   7  10       63.28       86.15     31.16 o 
  -9   7  10       90.16      100.81     32.76 o 
  -7   7  10      118.63      137.47     30.47 o 
  -7   7  10      169.01      164.51     31.16 o 
  -5   7  10     1584.27     1575.22     66.67 o 
  -5   7  10     1112.03     1071.38     56.82 o 
  -3   7  10     1011.84     1001.50     54.99 o 
  -3   7  10     1441.54     1423.31     64.15 o 
  -1   7  10     1567.89     1552.77     66.45 o 
  -1   7  10     2233.72     2060.50     89.13 o 
   1   7  10     1158.82     1174.71     72.63 o 
   1   7  10      813.40      837.90     52.93 o 
   3   7  10     4491.40     4263.06    134.50 o 
   3   7  10     3152.60     3098.20     97.38 o 
   5   7  10     5037.82     4788.90    146.64 o 
   5   7  10     3536.15     3487.25    122.58 o 
   7   7  10     1114.36     1149.51     80.65 o 
   7   7  10     1587.59     1548.87     92.79 o 
   9   7  10        2.84       11.69     33.45 o 
   9   7  10        1.99        7.33     35.28 o 
  11   7  10       26.54        6.42     36.66 o 
  11   7  10       37.82       20.62     38.26 o 
  13   7  10       55.22       76.99     47.43 o 
  13   7  10       38.76       42.62     44.22 o 
  15   7  10       58.93       83.40     50.87 o 
  15   7  10       41.36       81.34     50.18 o 
 -22   8  10      496.57      537.98     89.82 o 
 -22   8  10      707.44      742.13     81.80 o 
 -20   8  10     1217.53     1319.29     94.40 o 
 -20   8  10      854.61      900.00     80.88 o 
 -18   8  10      554.00      592.51     66.90 o 
 -18   8  10      388.86      352.39     59.57 o 
 -16   8  10      384.00      394.78     60.49 o 
 -16   8  10      547.07      517.82     61.63 o 
 -14   8  10      491.11      552.87     59.80 o 
 -14   8  10      699.66      832.63     67.13 o 
 -12   8  10     1343.16     1273.92     67.13 o 
 -12   8  10      942.79      928.86     69.42 o 
 -10   8  10       32.85       30.93     28.41 o 
 -10   8  10       46.79       40.78     27.49 o 
  -8   8  10        7.38       24.52     28.18 o 
  -8   8  10       10.51       11.23     21.54 o 
  -6   8  10      130.97      136.79     31.62 o 
  -6   8  10       91.93      101.50     29.33 o 
  -4   8  10     8987.87     8731.88    150.30 o 
  -4   8  10     6308.76     6166.16    126.93 o 
  -2   8  10     1640.62     1545.89     67.36 o 
  -2   8  10     2337.33     2271.07     68.05 o 
   0   8  10      459.46      413.11     50.18 o 
   0   8  10      654.57      660.10     58.66 o 
   2   8  10     2849.85     2689.90     91.19 o 
   2   8  10     4060.07     3729.21    124.41 o 
   4   8  10      279.02      375.76     55.91 o 
   4   8  10      195.85      256.39     41.24 o 
   6   8  10      377.47      450.68     60.72 o 
   6   8  10      537.76      683.02     66.22 o 
   8   8  10     1451.70     1456.08     91.19 o 
   8   8  10     2068.19     2083.64    108.60 o 
  10   8  10      309.09      387.22     64.38 o 
  10   8  10      440.34      451.60     67.82 o 
  12   8  10      382.44      354.91     65.76 o 
  12   8  10      544.86      434.88     80.65 o 
  14   8  10      174.79      194.53     64.84 o 
  14   8  10      122.69      126.71     54.99 o 
 -23   9  10      120.39      100.13     52.70 o 
 -23   9  10       84.50      109.98     60.03 o 
 -21   9  10      290.68      339.56     65.76 o 
 -21   9  10      204.04      174.36     60.26 o 
 -19   9  10       12.31       29.33     40.55 o 
 -19   9  10       17.53       64.38     41.70 o 
 -17   9  10      915.31      841.57     75.15 o 
 -17   9  10      642.48      466.27     78.36 o 
 -15   9  10     4055.64     3687.73    162.45 o 
 -15   9  10     5777.92     5475.81    157.18 o 
 -13   9  10      207.45      204.38     53.61 o 
 -13   9  10      295.55      294.88     44.22 o 
 -11   9  10      108.93       87.75     43.08 o 
 -11   9  10      155.19       98.52     35.74 o 
  -9   9  10     1988.48     2039.65     91.65 o 
  -9   9  10     2832.91     2821.65    104.25 o 
  -7   9  10      450.30      520.57     46.74 o 
  -7   9  10      641.52      617.26     49.03 o 
  -5   9  10      354.88      352.85     42.16 o 
  -5   9  10      249.10      238.29     37.81 o 
  -3   9  10     4674.62     4747.66    114.33 o 
  -3   9  10     6659.76     6491.74    153.74 o 
  -1   9  10      717.30      805.60     62.55 o 
  -1   9  10      503.48      502.70     52.70 o 
   1   9  10     1040.67     1069.78     71.94 o 
   1   9  10      730.47      753.59     60.95 o 
   3   9  10      990.68      902.29     60.49 o 
   3   9  10     1411.39     1277.13     95.54 o 
   5   9  10     1360.89     1426.75     85.00 o 
   5   9  10     1938.82     1849.94    117.77 o 
   7   9  10     2504.61     2461.70    137.47 o 
   7   9  10     1758.04     1799.99     98.98 o 
   9   9  10      489.85      542.11     69.65 o 
   9   9  10      697.87      794.37     87.75 o 
  11   9  10      782.43      859.44     95.77 o 
  11   9  10      549.21      622.99     75.84 o 
  13   9  10      556.92      593.89     82.94 o 
  13   9  10      793.42      884.41    101.04 o 
 -22  10  10       18.05       30.47     53.61 o 
 -22  10  10       12.67       20.39     46.74 o 
 -20  10  10       12.74       30.24     48.34 o 
 -20  10  10       18.15       10.08     46.74 o 
 -18  10  10       51.28       59.11     48.12 o 
 -18  10  10       36.00       73.55     46.51 o 
 -16  10  10      282.63      275.86     65.07 o 
 -16  10  10      402.65      419.52     72.63 o 
 -14  10  10     1546.15     1338.54     85.69 o 
 -14  10  10     1085.27      914.43     88.90 o 
 -12  10  10     1267.36     1122.47     75.84 o 
 -12  10  10      889.58      862.42     84.55 o 
 -10  10  10      113.77       66.22     39.18 o 
 -10  10  10       79.86       61.18     40.33 o 
  -8  10  10      303.06      338.41     49.72 o 
  -8  10  10      431.76      456.64     61.86 o 
  -6  10  10      103.73      123.96     37.35 o 
  -6  10  10      147.79      138.62     34.14 o 
  -4  10  10      491.92      430.98     53.39 o 
  -4  10  10      700.82      689.89     60.72 o 
  -2  10  10      335.63      318.94     50.64 o 
  -2  10  10      235.59      255.24     44.68 o 
   0  10  10       51.41       38.03     36.66 o 
   0  10  10       73.24       45.14     39.18 o 
   2  10  10       77.27       86.38     43.08 o 
   2  10  10       54.24       46.28     37.58 o 
   4  10  10      282.40      288.01     52.01 o 
   4  10  10      402.32      356.29     65.76 o 
   6  10  10     2055.96     1764.02    118.69 o 
   6  10  10     1443.12     1325.93    101.27 o 
   8  10  10      890.71      862.42     93.25 o 
   8  10  10      625.21      669.73     84.09 o
[truncated: 118,102 more chars]
